# Supplementary material for: Qualitative Differences in Capsidless L-Particles Released as a By-Product of Bovine Herpesvirus 1 and Herpes Simplex Virus 1 Infections
Source: J Virol. 2018 Oct 29;92(22):e01259-18. doi: 10.1128/JVI.01259-18 (PMC6206470; doi:10.1128/JVI.01259-18)
Supplement: Supplemental file 1 [file zjv022183998sd1.xlsx]

## Sheet: Table S1
	Table S1: Cell proteins found in HSV-1 virions
A full list of human cellular proteins found by mass spectrometry in purified extracellular HSV-1 virions, ranked accoriding to protein score.
Accession	Name	Protein score		Coverage		# Unique Peptides
H6VRF8	Keratin 1	1306.47	1306.47	62.58	62.58	39	39
P35908	Keratin, type II cytoskeletal 2 epidermal	883.784	883.784	80.44	80.44	36	36
P13645	Keratin, type I cytoskeletal 10	780.669	780.669	59.59	59.59	30	30
P35527	Keratin, type I cytoskeletal 9	779.566	779.566	71.11	71.11	36	36
B4DRR0	cDNA FLJ53910, highly similar to Keratin, type II cytoskeletal 6A	394.313	394.313	51.59	51.59	1	1
P48668	Keratin, type II cytoskeletal 6C	389.663	389.663	48.94	48.94	1	1
P04259	Keratin, type II cytoskeletal 6B	380.656	380.656	48.76	48.76	2	2
P13647	Keratin, type II cytoskeletal 5	377.809	377.809	50.85	50.85	17	17
P02533	Keratin, type I cytoskeletal 14	298.849	298.849	59.32	59.32	8	8
P08779	Keratin, type I cytoskeletal 16	295.792	295.792	62.37	62.37	15	15
Q8WVW5	Putative uncharacterized protein (Fragment)	273.677	273.677	67.22	67.22	8	8
P61204	ADP-ribosylation factor 3	243.159	243.159	65.19	65.19	7	7
A8K486	Peptidyl-prolyl cis-trans isomerase	225.907	225.907	55.76	55.76	10	10
P07355	Annexin A2	221.449	221.449	53.39	53.39	20	20
A1A4E9	Keratin 13	181.773	181.773	37.77	37.77	13	13
P51149	Ras-related protein Rab-7a	181.426	181.426	69.08	69.08	13	13
P11142	Heat shock cognate 71 kDa protein	181.004	181.004	46.75	46.75	23	23
A0A024R5H8	RAB6A, member RAS oncogene family, isoform CRA_b	176.055	176.055	52.88	52.88	1	1
P20340	Ras-related protein Rab-6A	171.589	171.589	52.88	52.88	1	1
P04083	Annexin A1	170.777	170.777	62.43	62.43	20	20
P84085	ADP-ribosylation factor 5	159.035	159.035	65.56	65.56	5	5
P62136	Serine/threonine-protein phosphatase PP1-alpha catalytic subunit	154.288	154.288	52.42	52.42	4	4
Q0IIN1	Keratin 77	153.516	153.516	20.42	20.42	9	9
Q02413	Desmoglein-1	153.294	153.294	22.97	22.97	20	20
Q04695	Keratin, type I cytoskeletal 17	151.835	151.835	41.44	41.44	7	7
P15924	Desmoplakin	148.454	148.454	13.17	13.17	34	34
P0DMV9	Heat shock 70 kDa protein 1B	139.034	139.034	46.8	46.8	22	22
Q9H0U4	Ras-related protein Rab-1B	135.413	135.413	69.65	69.65	4	4
P62140	Serine/threonine-protein phosphatase PP1-beta catalytic subunit	134.364	134.364	46.18	46.18	3	3
B7Z6P1	cDNA FLJ53662, highly similar to Actin, alpha skeletal muscle	130.589	130.589	33.82	33.82	1	1
P07737	Profilin-1	126.172	126.172	72.86	72.86	10	10
C9JPM4	ADP-ribosylation factor 4 (Fragment)	125.697	125.697	69.29	69.29	3	3
P62820	Ras-related protein Rab-1A	122.429	122.429	46.83	46.83	1	1
A8K9P0	cDNA FLJ78413, highly similar to Homo sapiens albumin, mRNA	121.605	121.605	46.88	46.88	23	23
G3V1A4	Cofilin 1 (Non-muscle), isoform CRA_a	117.82	117.82	63.76	63.76	7	7
Q9UPN1	Serine/threonine-protein phosphatase (Fragment)	114.703	114.703	45.92	45.92	1	1
B4DRW1	cDNA FLJ55805, highly similar to Keratin, type II cytoskeletal 4	114.246	114.246	45.57	45.57	14	14
P68104	Elongation factor 1-alpha 1	112.164	112.164	30.95	30.95	11	11
P04406	Glyceraldehyde-3-phosphate dehydrogenase	111.527	111.527	34.03	34.03	8	8
A0A0D9SFB3	ATP-dependent RNA helicase DDX3X	110.509	110.509	41.25	41.25	21	21
P08727	Keratin, type I cytoskeletal 19	108.079	108.079	23.75	23.75	3	3
P61106	Ras-related protein Rab-14	106.278	106.278	74.42	74.42	12	12
P06733	Alpha-enolase	101.679	101.679	42.4	42.4	13	13
P62258	14-3-3 protein epsilon	100.284	100.284	60.39	60.39	13	13
P30453	HLA class I histocompatibility antigen, A-34 alpha chain	98.7637	98.7637	47.4	47.4	0	0
Q15836	Vesicle-associated membrane protein 3	98.2836	98.2836	41	41	2	2
B4DN72	cDNA FLJ55910, highly similar to Keratin, type II cuticular Hb6	97.2719	97.2719	45.27	45.27	2	2
P04075	Fructose-bisphosphate aldolase A	96.1973	96.1973	52.2	52.2	11	11
P16189	HLA class I histocompatibility antigen, A-31 alpha chain	94.1796	94.1796	48.22	48.22	0	0
P61019	Ras-related protein Rab-2A	90.1082	90.1082	66.98	66.98	12	12
A0A024R1X8	Junction plakoglobin, isoform CRA_a	87.4177	87.4177	30.6	30.6	17	17
P37802	Transgelin-2	85.2407	85.2407	55.78	55.78	9	9
P63104	14-3-3 protein zeta/delta	84.9308	84.9308	59.59	59.59	12	12
P78386	Keratin, type II cuticular Hb5	84.5894	84.5894	36.69	36.69	7	7
P09758	Tumor-associated calcium signal transducer 2	83.1614	83.1614	34.37	34.37	10	10
A8K6Q8	cDNA FLJ75881, highly similar to Homo sapiens transferrin receptor (p90, CD71) (TFRC), mRNA	81.5309	81.5309	25.39	25.39	16	16
P54920	Alpha-soluble NSF attachment protein	79.4028	79.4028	54.24	54.24	14	14
Q86Y46	Keratin, type II cytoskeletal 73	77.4511	77.4511	10	10	1	1
P19784	Casein kinase II subunit alpha'	76.1837	76.1837	52.29	52.29	13	13
B4DMA2	cDNA FLJ54023, highly similar to Heat shock protein HSP 90-beta	74.2459	74.2459	25.22	25.22	7	7
Q9NSB2	Keratin, type II cuticular Hb4	73.596	73.596	36.67	36.67	16	16
P22626	Heterogeneous nuclear ribonucleoproteins A2/B1	71.2838	71.2838	45.89	45.89	12	12
E9PNW4	CD59 glycoprotein	68.7788	68.7788	29.63	29.63	4	4
Q15323	Keratin, type I cuticular Ha1	68.0112	68.0112	43.51	43.51	5	5
P14618	Pyruvate kinase PKM	67.3136	67.3136	33.15	33.15	12	12
A8K7F6	cDNA FLJ78244, highly similar to Homo sapiens eukaryotic translation initiation factor 4A, isoform 1 (EIF4A1), mRNA	65.7762	65.7762	33.99	33.99	11	11
P61026	Ras-related protein Rab-10	65.5138	65.5138	40.5	40.5	5	5
Q2VPJ6	HSP90AA1 protein (Fragment)	65.2467	65.2467	30.94	30.94	7	7
P09211	Glutathione S-transferase P	64.764	64.764	44.76	44.76	6	6
P05787	Keratin, type II cytoskeletal 8	64.7213	64.7213	20.08	20.08	6	6
P35052	Glypican-1	64.2036	64.2036	29.03	29.03	12	12
V9HWK1	Triosephosphate isomerase	64.1413	64.1413	55.42	55.42	10	10
P13639	Elongation factor 2	63.8539	63.8539	29.25	29.25	19	19
Q8N1N4	Keratin, type II cytoskeletal 78	63.8503	63.8503	23.65	23.65	9	9
E7EU96	Casein kinase II subunit alpha	63.675	63.675	44.68	44.68	15	15
Q29669	MHC class I antigen HLA-B35	63.035	63.035	37.57	37.57	0	0
A0A0K8K5S4	MHC class I antigen HLA-C	62.1001	62.1001	29.78	29.78	0	0
P31947	14-3-3 protein sigma	61.8827	61.8827	52.42	52.42	10	10
P09525	Annexin A4	61.5639	61.5639	46.71	46.71	14	14
B2R4M6	Protein S100	61.1138	61.1138	44.74	44.74	5	5
Q9UL25	Ras-related protein Rab-21	60.8848	60.8848	40	40	7	7
A0A087X106	Keratin, type II cuticular Hb1	60.8393	60.8393	36.36	36.36	1	1
P51148	Ras-related protein Rab-5C	60.387	60.387	47.69	47.69	5	5
P30464	HLA class I histocompatibility antigen, B-15 alpha chain	59.5665	59.5665	34.81	34.81	0	0
P31946	14-3-3 protein beta/alpha	59.5224	59.5224	45.53	45.53	6	6
P30493	HLA class I histocompatibility antigen, B-55 alpha chain	57.1584	57.1584	34.81	34.81	0	0
Q14525	Keratin, type I cuticular Ha3-II	56.5449	56.5449	37.62	37.62	1	1
P27348	14-3-3 protein theta	56.3185	56.3185	41.63	41.63	7	7
Q0KKI6	Immunoblobulin light chain (Fragment)	54.7374	54.7374	44.75	44.75	6	6
E7EQB2	Lactotransferrin (Fragment)	53.6303	53.6303	30.32	30.32	1	1
W8QEY1	Lactoferrin	53.2964	53.2964	29.11	29.11	1	1
B4DT77	Annexin	52.5694	52.5694	37.5	37.5	10	10
P36952	Serpin B5	52.5384	52.5384	38.93	38.93	11	11
H3BMH2	Ras-related protein Rab-11A (Fragment)	52.2694	52.2694	44.52	44.52	6	6
G9FZ34	MHC class I antigen HLA-C	52.1954	52.1954	25.96	25.96	0	0
F5H6Q2	Polyubiquitin-C (Fragment)	51.5138	51.5138	71.54	71.54	6	6
F8W6I7	Heterogeneous nuclear ribonucleoprotein A1	51.3673	51.3673	36.81	36.81	8	8
Q95604	HLA class I histocompatibility antigen, Cw-17 alpha chain	51.3126	51.3126	26.61	26.61	1	1
Q15365	Poly(rC)-binding protein 1	51.2532	51.2532	28.65	28.65	5	5
Q13190	Syntaxin-5	50.0173	50.0173	32.68	32.68	9	9
P46109	Crk-like protein	49.3471	49.3471	54.46	54.46	12	12
X2J289	Kallikrein 7 (Fragment)	48.3787	48.3787	47.41	47.41	9	9
J3QRU4	Vesicle-associated membrane protein 2	47.7551	47.7551	35.4	35.4	1	1
P31944	Caspase-14	47.2504	47.2504	32.23	32.23	8	8
P61006	Ras-related protein Rab-8A	46.8256	46.8256	27.05	27.05	2	2
B2RBR9	cDNA, FLJ95650, highly similar to Homo sapiens karyopherin (importin) beta 1 (KPNB1), mRNA	46.6572	46.6572	17.24	17.24	11	11
P61626	Lysozyme C	45.9432	45.9432	45.95	45.95	5	5
Q9HB00	Desmocollin 1, isoform CRA_b	45.5201	45.5201	11.9	11.9	8	8
P61586	Transforming protein RhoA	45.4418	45.4418	36.79	36.79	6	6
Q92520	Protein FAM3C	45.0532	45.0532	39.21	39.21	7	7
Q15056	Eukaryotic translation initiation factor 4H	44.8173	44.8173	26.61	26.61	6	6
Q01469	Fatty acid-binding protein, epidermal	43.7371	43.7371	63.7	63.7	7	7
O00299	Chloride intracellular channel protein 1	43.737	43.737	55.6	55.6	9	9
Q04917	14-3-3 protein eta	43.7244	43.7244	32.93	32.93	4	4
Q6IQ22	Ras-related protein Rab-12	43.001	43.001	30.33	30.33	7	7
P50395	Rab GDP dissociation inhibitor beta	42.5242	42.5242	33.48	33.48	12	12
Q08188	Protein-glutamine gamma-glutamyltransferase E	42.3719	42.3719	12.99	12.99	6	6
F8WCJ1	Eukaryotic translation initiation factor 5A	42.3177	42.3177	28.57	28.57	3	3
H3BRU6	Poly(rC)-binding protein 2 (Fragment)	41.9999	41.9999	30.9	30.9	4	4
B4DHC4	cDNA FLJ51843, highly similar to 14-3-3 protein gamma	41.9732	41.9732	31.11	31.11	4	4
Q6UWP8	Suprabasin	40.5681	40.5681	25.42	25.42	6	6
F5H157	Ras-related protein Rab-35 (Fragment)	40.3453	40.3453	24.86	24.86	3	3
P67870	Casein kinase II subunit beta	40.2601	40.2601	41.86	41.86	7	7
O76011	Keratin, type I cuticular Ha4	39.478	39.478	36.24	36.24	5	5
Q9Y281	Cofilin-2	39.1874	39.1874	28.92	28.92	1	1
O95716	Ras-related protein Rab-3D	38.9513	38.9513	23.74	23.74	2	2
P50995	Annexin A11	38.7754	38.7754	21.19	21.19	9	9
P00338	L-lactate dehydrogenase A chain	38.6329	38.6329	32.53	32.53	10	10
P05120	Plasminogen activator inhibitor 2	38.5483	38.5483	26.27	26.27	9	9
B4E2Z3	cDNA FLJ54090, highly similar to 4F2 cell-surface antigen heavy chain	38.0681	38.0681	28.18	28.18	11	11
Q86YS6	Ras-related protein Rab-43	37.5675	37.5675	23.11	23.11	3	3
P07437	Tubulin beta chain	37.4682	37.4682	31.31	31.31	10	10
P00558	Phosphoglycerate kinase 1	37.2797	37.2797	31.41	31.41	9	9
O00151	PDZ and LIM domain protein 1	37.1561	37.1561	43.16	43.16	10	10
P10599	Thioredoxin	37.1468	37.1468	42.86	42.86	5	5
P24666	Low molecular weight phosphotyrosine protein phosphatase	37.011	37.011	40.51	40.51	6	6
Q5D862	Filaggrin-2	36.7836	36.7836	3.01	3.01	5	5
P12273	Prolactin-inducible protein	35.6339	35.6339	56.85	56.85	6	6
O76013	Keratin, type I cuticular Ha6	35.5583	35.5583	16.49	16.49	5	5
P62993	Growth factor receptor-bound protein 2	34.2808	34.2808	32.72	32.72	7	7
P46108	Adapter molecule crk	34.0413	34.0413	34.54	34.54	8	8
P81605	Dermcidin	33.7361	33.7361	35.45	35.45	4	4
B4DF70	cDNA FLJ60461, highly similar to Peroxiredoxin-2 (EC 1.11.1.15)	33.4213	33.4213	30.05	30.05	4	4
C9K0W8	Syntaxin-16	33.3704	33.3704	22.15	22.15	5	5
Q14847	LIM and SH3 domain protein 1	33.2764	33.2764	27.97	27.97	7	7
B4E3A8	cDNA FLJ53963, highly similar to Leukocyte elastase inhibitor	33.2276	33.2276	26.98	26.98	7	7
P25311	Zinc-alpha-2-glycoprotein	33.1487	33.1487	34.23	34.23	8	8
Q8IW75	Serpin A12	33.0288	33.0288	26.09	26.09	9	9
P31949	Protein S100-A11	32.9925	32.9925	52.38	52.38	5	5
B3KPS3	cDNA FLJ32131 fis, clone PEBLM2000267, highly similar to Tubulin alpha-ubiquitous chain	32.8776	32.8776	26.92	26.92	5	5
P61020	Ras-related protein Rab-5B	32.8373	32.8373	35.81	35.81	3	3
E9PCW1	Golgi SNAP receptor complex member 1	32.1416	32.1416	33.47	33.47	1	1
P31942	Heterogeneous nuclear ribonucleoprotein H3	32.005	32.005	19.65	19.65	6	6
A8K5R6	Golgi SNAP receptor complex member 1	31.0502	31.0502	33.2	33.2	1	1
O14828	Secretory carrier-associated membrane protein 3	30.9869	30.9869	18.73	18.73	4	4
O15400	Syntaxin-7	30.6573	30.6573	32.95	32.95	7	7
P05109	Protein S100-A8	30.4111	30.4111	31.18	31.18	3	3
A0A0A0MSI0	Peroxiredoxin-1 (Fragment)	30.3896	30.3896	43.27	43.27	6	6
B3KTA3	Fascin	30.2208	30.2208	17.37	17.37	6	6
O75340	Programmed cell death protein 6	29.9388	29.9388	26.7	26.7	5	5
P20339	Ras-related protein Rab-5A	29.8177	29.8177	33.49	33.49	3	3
Q01650	Large neutral amino acids transporter small subunit 1	29.7184	29.7184	9.86	9.86	4	4
P01833	Polymeric immunoglobulin receptor	29.5114	29.5114	9.69	9.69	5	5
A0A0A1HAV9	H.sapiens ras-related Hrab4 protein	29.3718	29.3718	20.19	20.19	3	3
Q9Y446	Plakophilin-3	29.2624	29.2624	12.67	12.67	9	9
O75223	Gamma-glutamylcyclotransferase	29.2411	29.2411	28.72	28.72	5	5
P20645	Cation-dependent mannose-6-phosphate receptor	29.0857	29.0857	28.88	28.88	6	6
P60953	Cell division control protein 42 homolog	28.8838	28.8838	31.41	31.41	4	4
B4DUQ1	cDNA FLJ54552, highly similar to Heterogeneous nuclear ribonucleoprotein K	28.5003	28.5003	20.5	20.5	7	7
A0A087X208	Agrin	28.4417	28.4417	5.08	5.08	8	8
P31431	Syndecan-4	28.4262	28.4262	25.25	25.25	5	5
B2RAZ4	cDNA, FLJ95208, highly similar to Homo sapiens PYD and CARD domain containing (PYCARD), transcript variant 1, mRNA	28.4089	28.4089	15.9	15.9	3	3
Q5T749	Keratinocyte proline-rich protein	28.1482	28.1482	16.75	16.75	7	7
P05089	Arginase-1	27.7211	27.7211	18.94	18.94	5	5
C9JIS1	Guanine nucleotide-binding protein G(I)/G(S)/G(T) subunit beta-2 (Fragment)	27.709	27.709	22.41	22.41	2	2
O43752	Syntaxin-6	27.377	27.377	21.96	21.96	5	5
B3KS18	cDNA FLJ35285 fis, clone PROST2008079, highly similar to Golgi phosphoprotein 3	27.3329	27.3329	35.59	35.59	6	6
P00918	Carbonic anhydrase 2	26.7328	26.7328	36.92	36.92	7	7
Q5VT79	Annexin A8-like protein 1	26.6332	26.6332	40.37	40.37	1	1
B7Z1N6	Fructose-bisphosphate aldolase	26.4962	26.4962	17.85	17.85	1	1
P13928	Annexin A8	26.3872	26.3872	40.37	40.37	1	1
A0A0K0K1J6	Epididymis secretory protein Li 96 (Fragment)	25.992	25.992	45.71	45.71	5	5
O00629	Importin subunit alpha-3	25.9535	25.9535	20.73	20.73	5	5
P52597	Heterogeneous nuclear ribonucleoprotein F	25.6695	25.6695	18.31	18.31	3	3
Q14532	Keratin, type I cuticular Ha2	25.6672	25.6672	8.93	8.93	1	1
B4DJ65	Major prion protein	25.6513	25.6513	14.41	14.41	3	3
D6RBL5	Annexin A5	25.6493	25.6493	24.23	24.23	6	6
P26038	Moesin	25.5904	25.5904	14.56	14.56	3	3
P56537	Eukaryotic translation initiation factor 6	25.5895	25.5895	23.27	23.27	4	4
B3KY79	cDNA FLJ46620 fis, clone TLUNG2000654, highly similar to Keratin, type II cytoskeletal 7	25.5639	25.5639	11.46	11.46	2	2
P07195	L-lactate dehydrogenase B chain	25.4653	25.4653	25.45	25.45	6	6
A0A024RC87	Ribonuclease/angiogenin inhibitor 1, isoform CRA_a	25.4242	25.4242	19.3	19.3	6	6
P30050	60S ribosomal protein L12	25.3726	25.3726	19.39	19.39	2	2
P31151	Protein S100-A7	25.1273	25.1273	24.75	24.75	5	5
P01876	Ig alpha-1 chain C region	24.7499	24.7499	17.28	17.28	5	5
B4E3Q9	cDNA FLJ59659, highly similar to Vinculin	24.4453	24.4453	9.6	9.6	8	8
O43760	Synaptogyrin-2	24.3451	24.3451	16.07	16.07	4	4
B2R5I8	cDNA, FLJ92490, highly similar to Homo sapiens RAB32, member RAS oncogene family (RAB32), mRNA	24.0939	24.0939	29.33	29.33	5	5
P16422	Epithelial cell adhesion molecule	23.6093	23.6093	20.06	20.06	4	4
A0A024QZP7	Cyclin-dependent kinase 1	23.5841	23.5841	25.59	25.59	6	6
A8K6M4	cDNA FLJ75725, highly similar to Homo sapiens vesicle transport through interaction with t-SNAREs homolog 1B (yeast) (VTI1B), mRNA	23.393	23.393	18.1	18.1	3	3
B7Z3V1	Sodium/potassium-transporting ATPase subunit alpha (Fragment)	23.3164	23.3164	9.8	9.8	8	8
Q6NSF2	RPLP0 protein	23.2524	23.2524	34.65	34.65	5	5
V9HW35	Epididymis secretory protein Li 55	23.2185	23.2185	38.27	38.27	5	5
P33176	Kinesin-1 heavy chain	23.0688	23.0688	10.49	10.49	8	8
E9PJK1	Tetraspanin	22.8353	22.8353	35.76	35.76	3	3
Q6LEU0	STX12 protein (Fragment)	22.766	22.766	33.83	33.83	7	7
P84095	Rho-related GTP-binding protein RhoG	22.6924	22.6924	32.46	32.46	4	4
A0A096LNZ9	Ubiquitin-like protein ISG15 (Fragment)	22.2154	22.2154	35.42	35.42	4	4
B4DDF4	Calponin	22.0476	22.0476	31.88	31.88	6	6
A0A0U1RQF0	Fatty acid synthase	21.4923	21.4923	2.23	2.23	5	5
Q9Y617	Phosphoserine aminotransferase	21.4864	21.4864	22.7	22.7	7	7
P62330	ADP-ribosylation factor 6	21.3987	21.3987	30.29	30.29	4	4
A0A087WY82	Junctional adhesion molecule A	21.3467	21.3467	32.62	32.62	7	7
A0A024R5B2	MAP/microtubule affinity-regulating kinase 2, isoform CRA_c	21.3112	21.3112	14.76	14.76	7	7
Q04941	Proteolipid protein 2	21.2404	21.2404	18.42	18.42	2	2
P01040	Cystatin-A	21.0071	21.0071	30.61	30.61	2	2
A8K9I2	cDNA FLJ75277, highly similar to Homo sapiens ribonuclease, RNase A family, 7 (RNASE7), mRNA	20.9087	20.9087	40.38	40.38	5	5
P68871	Hemoglobin subunit beta	20.7226	20.7226	44.9	44.9	5	5
Q6NSB3	Alpha-amylase (Fragment)	20.6984	20.6984	10.71	10.71	1	1
B2R6J2	cDNA, FLJ92973, highly similar to Homo sapiens villin 2 (ezrin) (VIL2), mRNA	20.3323	20.3323	11.6	11.6	2	2
Q68D08	Putative uncharacterized protein DKFZp686B04128	20.2336	20.2336	29.32	29.32	7	7
Q08ES8	Cell growth-inhibiting protein 34	20.1546	20.1546	12.99	12.99	2	2
A0A087WY55	Chromosome 6 open reading frame 55, isoform CRA_b	20.1461	20.1461	29.29	29.29	6	6
P04746	Pancreatic alpha-amylase	20.1278	20.1278	9.39	9.39	1	1
P62826	GTP-binding nuclear protein Ran	19.9104	19.9104	24.54	24.54	5	5
C9J0K6	Sorcin	19.8943	19.8943	40.65	40.65	5	5
P61160	Actin-related protein 2	19.8278	19.8278	11.42	11.42	4	4
B4DLC3	Claudin	19.8099	19.8099	24.1	24.1	3	3
B7Z9M9	cDNA, FLJ78893, highly similar to Destrin	19.7523	19.7523	23.65	23.65	4	4
Q86TY5	Galectin	19.5806	19.5806	52.89	52.89	5	5
A8K865	cDNA FLJ75789, highly similar to Homo sapiens synaptophysin-like 1 (SYPL1), transcript variant 1, mRNA	19.4396	19.4396	19.69	19.69	3	3
Q9HCY8	Protein S100-A14	19.4357	19.4357	46.15	46.15	4	4
A0A087WZH7	Myristoylated alanine-rich C-kinase substrate	19.4233	19.4233	30.61	30.61	5	5
Q9BV40	Vesicle-associated membrane protein 8	19.3399	19.3399	41	41	4	4
I6L965	KRT18 protein (Fragment)	19.3098	19.3098	5.11	5.11	1	1
Q6KB66	Keratin, type II cytoskeletal 80	19.1596	19.1596	8.85	8.85	3	3
O15230	Laminin subunit alpha-5	19.0731	19.0731	2.35	2.35	6	6
B4DPP0	cDNA FLJ51032, highly similar to CD9 antigen	18.7131	18.7131	15.6	15.6	3	3
B2R717	cDNA, FLJ93235, highly similar to Homo sapiens cathepsin L2 (CTSL2), mRNA	18.6113	18.6113	30.84	30.84	6	6
Q96AZ4	Putative uncharacterized protein (Fragment)	18.571	18.571	24.49	24.49	2	2
C9JY26	Ras-related protein Rab-34, isoform NARR (Fragment)	18.2973	18.2973	18.53	18.53	4	4
P23396	40S ribosomal protein S3	18.1876	18.1876	28.81	28.81	6	6
A0A0S2Z3S5	GNAS complex locus isoform 2 (Fragment)	18.1836	18.1836	13.16	13.16	3	3
S6B291	IgG H chain	18.1068	18.1068	17.81	17.81	6	6
A8K769	cDNA FLJ77721, highly similar to Homo sapiens secretory carrier membrane protein 2 (SCAMP2), mRNA	17.7355	17.7355	13.68	13.68	3	3
P26641	Elongation factor 1-gamma	17.6051	17.6051	8.47	8.47	3	3
E9PCY7	Heterogeneous nuclear ribonucleoprotein H	17.5899	17.5899	13.99	13.99	2	2
P22531	Small proline-rich protein 2E	17.472	17.472	43.06	43.06	2	2
A0A024R972	Laminin, gamma 1 (Formerly LAMB2), isoform CRA_a	17.3622	17.3622	3.69	3.69	4	4
A0A087X163	Ras-related protein Rab-18	17.269	17.269	27.47	27.47	4	4
O75131	Copine-3	17.2038	17.2038	10.61	10.61	5	5
D6RA82	Annexin A3	17.1978	17.1978	20.07	20.07	5	5
Q9H444	Charged multivesicular body protein 4b	17.1695	17.1695	15.63	15.63	3	3
P38919	Eukaryotic initiation factor 4A-III	17.1135	17.1135	13.38	13.38	4	4
P15531	Nucleoside diphosphate kinase A	16.825	16.825	40.13	40.13	6	6
Q9UIV8	Serpin B13	16.7981	16.7981	17.14	17.14	6	6
P01036	Cystatin-S	16.7976	16.7976	41.84	41.84	5	5
Q5T750	Skin-specific protein 32	16.5661	16.5661	16.4	16.4	4	4
O00410	Importin-5	16.5628	16.5628	7.02	7.02	1	1
Q53EL3	Tyrosine-protein kinase	16.5479	16.5479	17.82	17.82	7	7
A0A0S2Z4E4	NCK adaptor protein 1 isoform 3 (Fragment)	16.5198	16.5198	31.15	31.15	7	7
P12004	Proliferating cell nuclear antigen	16.4286	16.4286	17.24	17.24	4	4
M0QXX2	Kallikrein-5 (Fragment)	15.7113	15.7113	27.32	27.32	4	4
O43399	Tumor protein D54	15.5973	15.5973	23.3	23.3	5	5
P63000	Ras-related C3 botulinum toxin substrate 1	15.5474	15.5474	29.69	29.69	2	2
P30046	D-dopachrome decarboxylase	15.4272	15.4272	38.98	38.98	4	4
Q59G46	Thioredoxin-like 1 variant (Fragment)	15.3738	15.3738	15.36	15.36	3	3
O75531	Barrier-to-autointegration factor	15.2732	15.2732	48.31	48.31	3	3
H0YAF8	Receptor of-activated protein C kinase 1 (Fragment)	15.2451	15.2451	26.77	26.77	5	5
P31025	Lipocalin-1	15.1842	15.1842	16.48	16.48	3	3
K7EN45	Peptidylprolyl isomerase (Fragment)	15.0917	15.0917	76.67	76.67	4	4
P16152	Carbonyl reductase [NADPH] 1	15.0791	15.0791	26.71	26.71	4	4
J3KQ45	Trans-Golgi network integral membrane protein 2	15.0313	15.0313	16.08	16.08	5	5
H0YI20	2'-5'-oligoadenylate synthase 1 (Fragment)	14.8101	14.8101	12.91	12.91	4	4
Q15181	Inorganic pyrophosphatase	14.7611	14.7611	11.07	11.07	3	3
A8K5N5	cDNA FLJ78142, highly similar to Homo sapiens transglutaminase 1 (K polypeptide epidermal type I, protein-glutamine-gamma-glutamyltransferase), mRNA	14.752	14.752	8.2	8.2	6	6
H0YFA4	Cysteine-rich protein 2 (Fragment)	14.6508	14.6508	25	25	2	2
B4DPW9	cDNA FLJ51929, highly similar to Plastin-3	14.5777	14.5777	9.62	9.62	5	5
P54709	Sodium/potassium-transporting ATPase subunit beta-3	14.4653	14.4653	20.79	20.79	4	4
P61221	ATP-binding cassette sub-family E member 1	14.3806	14.3806	6.34	6.34	4	4
E1B2D1	Hemoglobin alpha-1 globin chain variant (Fragment)	14.3664	14.3664	31	31	2	2
P17301	Integrin alpha-2	14.3445	14.3445	4.23	4.23	4	4
A8K0T9	cDNA FLJ75422, highly similar to Homo sapiens capping protein (actin filament) muscle Z-line, alpha 1, mRNA	14.3041	14.3041	27.62	27.62	4	4
B1AK87	Capping protein (Actin filament) muscle Z-line, beta, isoform CRA_a	14.1111	14.1111	22.69	22.69	5	5
P30041	Peroxiredoxin-6	13.8897	13.8897	18.75	18.75	4	4
F8VQQ8	Ubiquitin-conjugating enzyme E2 N	13.852	13.852	20.22	20.22	2	2
P59665	Neutrophil defensin 1	13.8383	13.8383	19.15	19.15	2	2
B4E312	cDNA FLJ53422, highly similar to TATA-binding protein-associated factor 2N	13.8381	13.8381	12.66	12.66	2	2
F8VS81	Twinfilin-1 (Fragment)	13.8362	13.8362	17.87	17.87	4	4
Q0EFA5	S protein	13.6169	13.6169	9.96	9.96	3	3
Q9UNK0	Syntaxin-8	13.5254	13.5254	16.53	16.53	3	3
P08754	Guanine nucleotide-binding protein G(k) subunit alpha	13.4492	13.4492	11.02	11.02	2	2
Q5T6L6	Argininosuccinate synthase (Fragment)	13.4288	13.4288	14.65	14.65	3	3
H7C3I1	Hsc70-interacting protein (Fragment)	13.3971	13.3971	25.34	25.34	3	3
A0A087X0K1	Calcium-binding protein 39	13.2695	13.2695	10.62	10.62	4	4
B3KQT6	cDNA PSEC0169 fis, clone PLACE1011360, highly similar to Tetraspanin-13	13.2339	13.2339	15.2	15.2	1	1
O75379	Vesicle-associated membrane protein 4	13.1181	13.1181	29.79	29.79	3	3
B7Z360	cDNA FLJ54353, highly similar to Vacuolar protein sorting-associated protein 45	13.0448	13.0448	10.3	10.3	5	5
Q15417	Calponin-3	12.9564	12.9564	14.89	14.89	3	3
B7Z5J4	Carboxypeptidase A4	12.921	12.921	11.99	11.99	4	4
P40925	Malate dehydrogenase, cytoplasmic	12.8457	12.8457	15.57	15.57	4	4
F8W1N5	Nascent polypeptide-associated complex subunit alpha (Fragment)	12.7699	12.7699	40.85	40.85	2	2
O15187	T-cluster binding protein	12.7033	12.7033	13.21	13.21	3	3
P47929	Galectin-7	12.6972	12.6972	18.38	18.38	2	2
A0A087WYY6	Plakophilin-1	12.5067	12.5067	5.24	5.24	3	3
A0A087WWY3	Filamin-A	12.4559	12.4559	2.59	2.59	4	4
Q5JQ44	Putative uncharacterized protein DKFZp547A0616 (Fragment)	12.4484	12.4484	18.23	18.23	3	3
M0R080	DnaJ homolog subfamily B member 1 (Fragment)	12.3634	12.3634	33.33	33.33	5	5
H7C3P7	Ras-related protein Ral-A (Fragment)	12.1826	12.1826	17.68	17.68	2	2
A0A0J9YXB3	Uncharacterized protein	12.1637	12.1637	25.45	25.45	3	3
P48729	Casein kinase I isoform alpha	12.0573	12.0573	15.13	15.13	5	5
B3KSC3	cDNA FLJ35987 fis, clone TESTI2014269, highly similar to D-3-phosphoglycerate dehydrogenase	11.9082	11.9082	7.82	7.82	3	3
H0Y8C6	Importin-5 (Fragment)	11.9041	11.9041	6.46	6.46	1	1
C9J9K3	40S ribosomal protein SA (Fragment)	11.8335	11.8335	19.32	19.32	4	4
Q70T18	BBF2H7/FUS protein (Fragment)	11.8026	11.8026	15.92	15.92	1	1
B3KQ51	Serine/threonine-protein phosphatase	11.7148	11.7148	13.52	13.52	3	3
B4E3E6	cDNA FLJ58832, highly similar to Heterogeneous nuclear ribonucleoprotein A3	11.6821	11.6821	15.79	15.79	5	5
E5RI99	60S ribosomal protein L30 (Fragment)	11.6166	11.6166	31.58	31.58	3	3
Q9NZT1	Calmodulin-like protein 5	11.5209	11.5209	21.23	21.23	2	2
Q1RMG2	Adenosylhomocysteinase	11.5205	11.5205	13.73	13.73	4	4
B4DNG2	cDNA FLJ59357, highly similar to Probable ATP-dependent RNA helicase DDX5 (EC 3.6.1.-)	11.4698	11.4698	8.09	8.09	3	3
P29508	Serpin B3	11.3375	11.3375	11.54	11.54	3	3
P15153	Ras-related C3 botulinum toxin substrate 2	11.3364	11.3364	22.4	22.4	1	1
Q9NZM1	Myoferlin	11.2251	11.2251	4.08	4.08	7	7
B4DHN5	Syntenin-1	11.1324	11.1324	13.39	13.39	2	2
A8K335	cDNA FLJ76254, highly similar to Homo sapiens gamma-glutamyl hydrolase (GGH), mRNA	10.8479	10.8479	13.21	13.21	3	3
P61769	Beta-2-microglobulin	10.7525	10.7525	35.29	35.29	3	3
Q15717	ELAV-like protein 1	10.6826	10.6826	14.42	14.42	3	3
P07339	Cathepsin D	10.6585	10.6585	9.47	9.47	3	3
D6RF44	Heterogeneous nuclear ribonucleoprotein D0 (Fragment)	10.6232	10.6232	28.57	28.57	1	1
O75976	Carboxypeptidase D	10.6127	10.6127	4.42	4.42	5	5
P13693	Translationally-controlled tumor protein	10.4952	10.4952	12.21	12.21	2	2
D3DV69	HCG1996054, isoform CRA_d	10.228	10.228	18.07	18.07	1	1
P00492	Hypoxanthine-guanine phosphoribosyltransferase	10.1937	10.1937	17.43	17.43	3	3
A0A024RAJ5	Collagen, type IV, alpha 3 (Goodpasture antigen) binding protein, isoform CRA_a	10.1825	10.1825	8.7	8.7	4	4
B3KSG9	cDNA FLJ36188 fis, clone TESTI2027179, highly similar to Transmembrane 9 superfamily protein member 2	10.0522	10.0522	4.71	4.71	2	2
F6UT28	Guanine nucleotide-binding protein G(I)/G(S)/G(T) subunit beta-1 (Fragment)	9.96412	9.96412	32.12	32.12	2	2
P04899	Guanine nucleotide-binding protein G(i) subunit alpha-2	9.92807	9.92807	6.2	6.2	1	1
Q5JWB9	Transmembrane protein 230 (Fragment)	9.88317	9.88317	35.14	35.14	2	2
Q53GW1	Vesicle transport-related protein isoform a variant (Fragment)	9.80957	9.80957	6.85	6.85	3	3
B7Z565	cDNA FLJ54739, highly similar to Alpha-actinin-1	9.76007	9.76007	4.38	4.38	3	3
Q53FR4	Vacuolar protein sorting 35 variant (Fragment)	9.72123	9.72123	5.03	5.03	3	3
A8MUD9	60S ribosomal protein L7	9.58002	9.58002	20.67	20.67	4	4
Q9BUL8	Programmed cell death protein 10	9.4665	9.4665	19.34	19.34	4	4
B3KRY3	cDNA FLJ35079 fis, clone PLACE6005283, highly similar to Lysosome-associated membrane glycoprotein 1	9.45802	9.45802	4.56	4.56	2	2
B4DTA2	cDNA FLJ60148, highly similar to Homo sapiens heterogeneous nuclear ribonucleoprotein D-like (HNRPDL), transcript variant 2, mRNA	9.41929	9.41929	15.13	15.13	2	2
E5RIW3	Tubulin-specific chaperone A	9.38228	9.38228	35.71	35.71	3	3
E9PK01	Elongation factor 1-delta (Fragment)	9.36001	9.36001	18.77	18.77	3	3
U3KQE2	Calpain small subunit 1 (Fragment)	9.29641	9.29641	17.39	17.39	2	2
Q99747	Gamma-soluble NSF attachment protein	9.27702	9.27702	12.18	12.18	4	4
Q59H49	Polypyrimidine tract-binding protein 1 isoform c variant (Fragment)	9.21924	9.21924	13.37	13.37	3	3
F8VS78	Tetraspanin-31	9.12833	9.12833	17.46	17.46	1	1
C9J2C0	Tubulin alpha-8 chain (Fragment)	9.1176	9.1176	13.7	13.7	1	1
A0A087X1K9	Acyl-protein thioesterase 1	9.05005	9.05005	21.08	21.08	3	3
J3KSD8	Bleomycin hydrolase (Fragment)	9.01107	9.01107	11.41	11.41	3	3
Q53GD1	Guanine nucleotide-binding protein subunit gamma (Fragment)	8.96075	8.96075	51.39	51.39	3	3
Q2VIN3	RBM1 (Fragment)	8.94853	8.94853	9.64	9.64	3	3
A0A0A0MSW4	Phosphatidylinositol transfer protein beta isoform	8.88234	8.88234	11.81	11.81	3	3
A2VCR0	MAPRE1 protein (Fragment)	8.85314	8.85314	25.43	25.43	3	3
Q96AJ9	Vesicle transport through interaction with t-SNAREs homolog 1A	8.77649	8.77649	14.29	14.29	3	3
P53004	Biliverdin reductase A	8.67533	8.67533	12.16	12.16	3	3
B3KN68	cDNA FLJ13801 fis, clone THYRO1000173, highly similar to AP-1 complex subunit mu-2	8.64875	8.64875	7.33	7.33	3	3
Q9NR12	PDZ and LIM domain protein 7	8.57649	8.57649	5.03	5.03	2	2
P30043	Flavin reductase (NADPH)	8.53071	8.53071	18.93	18.93	3	3
D6R9P3	Heterogeneous nuclear ribonucleoprotein A/B	8.52627	8.52627	8.57	8.57	1	1
P47755	F-actin-capping protein subunit alpha-2	8.4236	8.4236	15.38	15.38	2	2
P05090	Apolipoprotein D	8.24192	8.24192	11.64	11.64	2	2
B4DWK8	Catalase	8.19768	8.19768	6	6	3	3
P60903	Protein S100-A10	8.17339	8.17339	27.84	27.84	2	2
O95292	Vesicle-associated membrane protein-associated protein B/C	8.17188	8.17188	11.52	11.52	1	1
Q5HY57	Emerin	8.14927	8.14927	14.61	14.61	3	3
B4DWN1	cDNA FLJ52285, highly similar to Vesicular integral-membrane protein VIP36	8.05456	8.05456	7.02	7.02	2	2
Q96IZ0	PRKC apoptosis WT1 regulator protein	8.00705	8.00705	8.53	8.53	2	2
Q96KK5	Histone H2A type 1-H	7.99602	7.99602	21.88	21.88	2	2
A0A0C4DGN4	Uncharacterized protein	7.9881	7.9881	22.47	22.47	3	3
Q99497	Protein deglycase DJ-1	7.93584	7.93584	22.22	22.22	2	2
B7Z3M6	Phosphomannomutase	7.91215	7.91215	19.17	19.17	2	2
B3KV49	cDNA FLJ16128 fis, clone BRACE2038269, moderately similar to Bombyx mori cytosolic juvenile hormone binding protein 36 kDa subunit (cJHBP) mRNA	7.90343	7.90343	9.92	9.92	2	2
Q13151	Heterogeneous nuclear ribonucleoprotein A0	7.90235	7.90235	16.72	16.72	3	3
P22061	Protein-L-isoaspartate(D-aspartate) O-methyltransferase	7.89668	7.89668	9.25	9.25	2	2
A8K9J7	Histone H2B	7.85526	7.85526	19.05	19.05	2	2
Q6IB68	MYCBP protein	7.73833	7.73833	56.31	56.31	4	4
P23229	Integrin alpha-6	7.69282	7.69282	3.81	3.81	4	4
Q9BUP3	Oxidoreductase HTATIP2	7.63714	7.63714	7.85	7.85	2	2
Q86WL1	Hemochromatosis (Fragment)	7.62971	7.62971	10.07	10.07	2	2
Q9Y3F4	Serine-threonine kinase receptor-associated protein	7.50613	7.50613	22.86	22.86	6	6
Q14134	Tripartite motif-containing protein 29	7.49049	7.49049	6.97	6.97	4	4
J3QL14	V-type proton ATPase subunit d 1 (Fragment)	7.39573	7.39573	10.34	10.34	2	2
Q9H3N1	Thioredoxin-related transmembrane protein 1	7.28491	7.28491	8.57	8.57	3	3
A8K4G7	cDNA FLJ78528, highly similar to Homo sapiens vacuolar protein sorting 4B (yeast) (VPS4B), mRNA	7.25355	7.25355	7.66	7.66	3	3
Q6ZVX7	F-box only protein 50	7.24815	7.24815	18.91	18.91	3	3
P50479	PDZ and LIM domain protein 4	7.24361	7.24361	7.27	7.27	2	2
Q9UBV8	Peflin	7.21152	7.21152	6.69	6.69	2	2
Q9NX62	Inositol monophosphatase 3	7.1633	7.1633	5.57	5.57	2	2
H0YMZ1	Proteasome subunit alpha type (Fragment)	7.13187	7.13187	8.14	8.14	2	2
Q6AI18	Putative uncharacterized protein DKFZp686M148 (Fragment)	7.12264	7.12264	27.1	27.1	3	3
O60884	DnaJ homolog subfamily A member 2	7.05364	7.05364	7.52	7.52	3	3
Q96IR1	RPS4X protein (Fragment)	7.02802	7.02802	11.52	11.52	3	3
H7BXT7	BET1-like protein	7.02338	7.02338	48.28	48.28	3	3
I0B0K3	Truncated profilaggrin	7.01001	7.01001	2.3	2.3	2	2
P00491	Purine nucleoside phosphorylase	6.99524	6.99524	15.57	15.57	4	4
Q53SQ6	Putative uncharacterized protein PTD004 (Fragment)	6.9598	6.9598	10.33	10.33	2	2
P14550	Alcohol dehydrogenase [NADP(+)]	6.91548	6.91548	10.15	10.15	2	2
P40616	ADP-ribosylation factor-like protein 1	6.8287	6.8287	11.05	11.05	2	2
Q96P63	Serpin B12 SERPINB12	6.67001	6.67001	8.4	8.4	3	3
Q7Z759	CCT8 protein	6.6609	6.6609	5.84	5.84	2	2
Q6P1N0	Coiled-coil and C2 domain-containing protein 1A	6.55674	6.55674	2.84	2.84	2	2
Q9GZZ8	Extracellular glycoprotein lacritin	6.37927	6.37927	16.67	16.67	2	2
P62263	40S ribosomal protein S14	6.36659	6.36659	15.89	15.89	2	2
P35321	Cornifin-A	6.35041	6.35041	33.71	33.71	2	2
A0A087WUL2	Proteasome subunit beta type-3 (Fragment)	6.24226	6.24226	23.45	23.45	2	2
H0YJS4	Eukaryotic translation initiation factor 2 subunit 1 (Fragment)	6.24087	6.24087	12.7	12.7	3	3
P42677	40S ribosomal protein S27	6.16774	6.16774	25	25	2	2
Q15758	Neutral amino acid transporter B(0)	6.16712	6.16712	3.88	3.88	2	2
B4DL86	6-phosphogluconate dehydrogenase, decarboxylating	6.13167	6.13167	6.53	6.53	2	2
A0A024RC29	Desmocollin 3, isoform CRA_b	6.10035	6.10035	2.57	2.57	2	2
B4DE36	Glucose-6-phosphate isomerase	5.91688	5.91688	9.62	9.62	4	4
Q96FQ6	Protein S100-A16 S100A16	5.82073	5.82073	26.21	26.21	2	2
E9PN19	Galectin 8	5.80564	5.80564	8.97	8.97	2	2
A8KA83	cDNA FLJ78586, highly similar to Homo sapiens VAMP (vesicle-associated membrane protein)-associated protein A, 33kDa (VAPA), mRNA PE=1 SV=1 - [A8KA83 ]	5.75043	5.75043	11.57	11.57	1	1
Q5J8M4	Migration-inducing gene 14 PE=2 SV=1 - [Q5J8M4 ]	5.74282	5.74282	9.94	9.94	3	3
F8WDS9	LanC-like protein 1	5.66547	5.66547	24.39	24.39	2	2
Q9UH17	DNA dC->dU-editing enzyme APOBEC-3B	5.65354	5.65354	5.24	5.24	2	2
B2R7I9	cDNA, FLJ93464, highly similar to Homo sapiens RAB7, member RAS oncogene family-like 1 (RAB7L1), mRNA	5.63643	5.63643	10.84	10.84	1	1
B2R5U1	cDNA, FLJ92620, highly similar to Homo sapiens staphylococcal nuclease domain containing 1 (SND1),mRNA	5.63079	5.63079	3.28	3.28	2	2
C9J0H3	Phospholipid scramblase 1 (Fragment)	5.61478	5.61478	11.7	11.7	2	2
Q9UES0	SNARE protein Ykt6 (Fragment)	5.59983	5.59983	17.8	17.8	3	3
B3KN79	cDNA FLJ13894 fis, clone THYRO1001671, highly similar to 59 kDa 2'-5'-oligoadenylate synthetase-like protein PE=2 SV=1 - [B3KN79 ]	5.5965	5.5965	7.2	7.2	2	2
A0A0S2Z4Q3	CCHC-type zinc finger nucleic acid binding protein isoform 1 (Fragment)	5.54997	5.54997	16.47	16.47	2	2
B5MD47	Septin-2 (Fragment)	5.48691	5.48691	31.91	31.91	2	2
B4DE96	cDNA FLJ53762, highly similar to Synaptobrevin-like protein 1	5.31556	5.31556	13.73	13.73	2	2
B2RE68	cDNA, FLJ94243	5.28231	5.28231	18.88	18.88	3	3
H0Y8Y3	PDZ and LIM domain protein 5 (Fragment)	5.23548	5.23548	8.66	8.66	2	2
A0A0N9MX94	MHC class I antigen (Fragment)	5.19973	5.19973	10.99	10.99	1	1
P03973	Antileukoproteinase	5.16487	5.16487	15.91	15.91	2	2
P57729	Ras-related protein Rab-38	5.14736	5.14736	9.95	9.95	1	1
J3KRE2	Rho GDP-dissociation inhibitor 1	5.14696	5.14696	20.16	20.16	2	2
B2R679	cDNA, FLJ92825, highly similar to Homo sapiens SAR1a gene homolog 1 (S. cerevisiae) (SARA1), mRNA	5.12386	5.12386	11.62	11.62	2	2
Q6B823	Histone H4 (Fragment)	5.11761	5.11761	41.86	41.86	2	2
P57735	Ras-related protein Rab-25	5.09473	5.09473	13.62	13.62	2	2
B4DPV8	cDNA FLJ51928, highly similar to Keratinocytes-associated transmembrane protein 2	5.09341	5.09341	12.73	12.73	2	2
H3BVE0	Uncharacterized protein (Fragment)	5.05223	5.05223	9.64	9.64	2	2
A8K6Y1	cDNA FLJ75526, highly similar to Homo sapiens proliferation-associated 2G4, 38kDa (PA2G4), mRNA (Fragment)	5.04315	5.04315	10.08	10.08	3	3
Q6IBG5	MYL6 protein	5.03542	5.03542	18.97	18.97	2	2
Q9H4A5	Golgi phosphoprotein 3-like	5.02018	5.02018	8.07	8.07	1	1
O15144	Actin-related protein 2/3 complex subunit 2	4.98388	4.98388	17.33	17.33	5	5
B7Z1I2	Aspartate aminotransferase	4.80201	4.80201	6.28	6.28	2	2
Q53FE7	Host cell factor C2 variant (Fragment)	4.70037	4.70037	2.9	2.9	2	2
C9J9C1	Serine/threonine-protein phosphatase 2A 65 kDa regulatory subunit A alpha isoform (Fragment)	4.67785	4.67785	4.56	4.56	2	2
A2AE48	Tripartite motif-containing protein 26 (Fragment)	4.66635	4.66635	8.06	8.06	2	2
P98179	RNA-binding protein 3	4.65336	4.65336	21.02	21.02	2	2
A0A075B6E2	40S ribosomal protein S19	4.64965	4.64965	14.08	14.08	2	2
K7EJT5	60S ribosomal protein L22 (Fragment)	4.6419	4.6419	51.06	51.06	2	2
E5RGH3	Polyadenylate-binding protein 1 (Fragment)	4.61006	4.61006	22.22	22.22	2	2
P15121	Aldose reductase	4.60772	4.60772	5.7	5.7	1	1
A8K646	cDNA FLJ75699, highly similar to Homo sapiens osteoclast stimulating factor 1 (OSTF1), mRNA	4.51328	4.51328	7.48	7.48	2	2
B4E0H8	cDNA FLJ60385, highly similar to Integrin alpha-3	4.45072	4.45072	2.03	2.03	2	2
Q59FM5	Guanine nucleotide-binding protein G, alpha subunit variant (Fragment)	4.44795	4.44795	7.28	7.28	2	2
B2R6P3	cDNA, FLJ93047, highly similar to Homo sapiens matrix metallopeptidase 14 (membrane-inserted) (MMP14), mRNA	4.40371	4.40371	3.61	3.61	2	2
D3DN77	HCG2022736, isoform CRA_a	4.38986	4.38986	11.57	11.57	2	2
P50453	Serpin B9	4.36788	4.36788	9.04	9.04	1	1
B2R858	cDNA, FLJ93750, Homo sapiens DEAD (Asp-Glu-Ala-Asp) box polypeptide 6 (DDX6), mRNA	4.36309	4.36309	9.96	9.96	3	3
Q6NUJ1	Proactivator polypeptide-like 1	4.23059	4.23059	4.41	4.41	2	2
P62906	60S ribosomal protein L10a	4.22356	4.22356	9.68	9.68	2	2
A0A0C4DFM1	Transmembrane 9 superfamily member 4	3.99844	3.99844	2.56	2.56	2	2
R4GN98	Protein S100 (Fragment)	3.98626	3.98626	17.65	17.65	2	2
H3BT58	Coactosin-like protein	3.98573	3.98573	21.92	21.92	2	2
P28072	Proteasome subunit beta type-6	3.90107	3.90107	8.37	8.37	2	2
B2RDR4	cDNA, FLJ96732, highly similar to Homo sapiens testis derived transcript (3 LIM domains) (TES), transcript variant 1, mRNA	3.86395	3.86395	5.23	5.23	2	2
P61081	NEDD8-conjugating enzyme Ubc12	3.83475	3.83475	10.38	10.38	2	2
K7ELY2	Syntaxin-10 (Fragment)	3.73137	3.73137	13.43	13.43	2	2
B7Z2F4	T-complex protein 1 subunit delta PE=2 SV=1 - [B7Z2F4 ]	3.66839	3.66839	4.63	4.63	2	2
Q8IXH2	MSTP057	3.37852	3.37852	11.58	11.58	2	2
A0M8Q9	C1 segment protein (Fragment)	3.08558	3.08558	28.57	28.57	2	2
A0A024R4Z0	Catenin (Cadherin-associated protein), delta 1, isoform CRA_c	2.77896	2.77896	5.41	5.41	3	3
K7EMV3	Histone H3	2.56408	2.56408	17.39	17.39	2	2
Q06124	Tyrosine-protein phosphatase non-receptor type 11	2.44891	2.44891	3.18	3.18	2	2
P32970	CD70 antigen	2.39316	2.39316	21.24	21.24	3	3
P14324	Farnesyl pyrophosphate synthase	2.33441	2.33441	8.59	8.59	3	3
C9JFR7	Cytochrome c (Fragment)	2.31905	2.31905	24.75	24.75	2	2
B5MCE7	Basic leucine zipper and W2 domain-containing protein 2	2.2283	2.2283	8.44	8.44	1	1
P12931	Proto-oncogene tyrosine-protein kinase Src	2.21092	2.21092	4.66	4.66	2	2
A8K4W8	cDNA FLJ77917, highly similar to Homo sapiens ubiquitin-conjugating enzyme E2L 3 (UBE2L3), transcript variant 1, mRNA	2.16353	2.16353	11.69	11.69	2	2
H0YDH9	Mitogen-activated protein kinase 3 (Fragment)	2.10633	2.10633	20.69	20.69	2	2
Q86YZ3	Hornerin	2.06301	2.06301	1.16	1.16	2	2
B8ZWD8	Diazepam binding inhibitor, splice form 1D(1)	1.8831	1.8831	44.44	44.44	2	2
J3KRG2	Gasdermin-A (Fragment)	1.83385	1.83385	13.84	13.84	2	2

## Sheet: Table S2
	Table S2: Cell proteins found in BoHV-1 virions
A full list of bovine cellular proteins found by mass spectrometry in purified extracellular BoHV-1 virions, ranked accoriding to protein score.
Accession	Name	Protein score		Coverage		# Unique Peptides
P60712	Actin, cytoplasmic 1	2099.7	2099.7	79.47	79.47	12	12
Q3ZC07	Actin, alpha cardiac muscle 1	775.909	775.909	55.7	55.7	6	6
P84080	ADP-ribosylation factor 1	762.849	762.849	84.53	84.53	4	4
P04272	Annexin A2	647.325	647.325	74.93	74.93	33	33
P19120	Heat shock cognate 71 kDa protein	604.63	604.63	47.54	47.54	23	23
P84081	ADP-ribosylation factor 2	604.246	604.246	62.98	62.98	2	2
F1MJ56	Unconventional myosin-Id	541.429	541.429	62.23	62.23	58	58
Q5E9F7	Cofilin-1	532.68	532.68	75.3	75.3	13	13
Q3SZF2	ADP-ribosylation factor 4	477.685	477.685	68.89	68.89	5	5
A4IFP7	ARF5 protein	447.258	447.258	56.67	56.67	2	2
F1N650	Annexin A1	365.454	365.454	65.32	65.32	24	24
A6H7H6	CDH17 protein	331.896	331.896	35.58	35.58	23	23
G3N0V2	Uncharacterized protein	326.816	326.816	14.52	14.52	6	6
Q3ZBX0	Basigin	323.287	323.287	44.28	44.28	13	13
G5E631	Uncharacterized protein	322.807	322.807	44.93	44.93	8	8
E1BFQ6	Uncharacterized protein	318.878	318.878	44.27	44.27	39	39
P31976	Ezrin	313.354	313.354	47.68	47.68	17	17
F1MC11	Keratin, type I cytoskeletal 14	310.312	310.312	39.62	39.62	8	8
Q27966	Unconventional myosin-Ic	296.318	296.318	47.6	47.6	43	43
P10096	Glyceraldehyde-3-phosphate dehydrogenase	293.193	293.193	70.27	70.27	9	9
P02584	Profilin-1	291.022	291.022	70	70	10	10
P53712	Integrin beta-1	274.496	274.496	32.58	32.58	22	22
F1N1A9	Integrin alpha-V	272.177	272.177	38.26	38.26	32	32
P62935	Peptidyl-prolyl cis-trans isomerase A	268.502	268.502	63.41	63.41	12	12
Q3T0E7	Serine/threonine-protein phosphatase PP1-alpha catalytic subunit	267.163	267.163	69.7	69.7	5	5
A7E3V7	Guanine nucleotide-binding protein, beta-1 subunit (Fragment)	264.371	264.371	65.58	65.58	8	8
A5D7S0	Alpha-soluble NSF attachment protein	262.279	262.279	85.08	85.08	22	22
Q2HJ49	Moesin	262.034	262.034	40.38	40.38	16	16
A7MBH9	GNAI2 protein	255.804	255.804	63.66	63.66	13	13
G3MXL3	Uncharacterized protein	249.114	249.114	20.62	20.62	2	2
G3X755	Uncharacterized protein	244.575	244.575	26.48	26.48	37	37
M0QVZ6	Keratin, type II cytoskeletal 5	244.258	244.258	31.76	31.76	9	9
F1MW57	Serine/threonine-protein phosphatase	240.175	240.175	69.66	69.66	7	7
Q9XSA7	Chloride intracellular channel protein 4	238.946	238.946	79.05	79.05	17	17
C0L633	Ddx3y (Fragment)	236.297	236.297	39.37	39.37	2	2
P61287	Serine/threonine-protein phosphatase PP1-gamma catalytic subunit	235.898	235.898	59.13	59.13	2	2
P04896	Guanine nucleotide-binding protein G(s) subunit alpha isoforms short	235.586	235.586	54.82	54.82	20	20
F1MBF6	Uncharacterized protein	233.754	233.754	60.58	60.58	7	7
Q5E9F5	Transgelin-2	233.497	233.497	71.36	71.36	13	13
A4FV94	KRT6A protein	231.103	231.103	27.5	27.5	9	9
G3X745	Glypican-1	223.363	223.363	47.05	47.05	19	19
A1L5A7	Enigma protein	222.772	222.772	69.65	69.65	21	21
Q2HJ60	Heterogeneous nuclear ribonucleoproteins A2/B1	217.492	217.492	56.6	56.6	18	18
P11017	Guanine nucleotide-binding protein G(I)/G(S)/G(T) subunit beta-2	215.089	215.089	61.76	61.76	7	7
F1MER7	Uncharacterized protein	214.455	214.455	15.75	15.75	47	47
F1MJQ1	Ras-related protein Rab-7a	205.685	205.685	78.26	78.26	17	17
Q148F1	Cofilin-2	203.316	203.316	73.49	73.49	9	9
Q2KJD0	Tubulin beta-5 chain	202.63	202.63	62.39	62.39	3	3
F1MJJ8	Radixin	198.057	198.057	36.88	36.88	12	12
P81947	Tubulin alpha-1B chain	196.858	196.858	48.34	48.34	0	0
Q3MHM5	Tubulin beta-4B chain	196.641	196.641	62.25	62.25	2	2
E1BJB1	Tubulin beta chain	196.171	196.171	52.36	52.36	1	1
Q08D91	Keratin, type II cytoskeletal 75	192.689	192.689	16.02	16.02	3	3
Q6B856	Tubulin beta-2B chain	191.324	191.324	52.36	52.36	1	1
P63103	14-3-3 protein zeta/delta	181.681	181.681	62.04	62.04	13	13
E1B991	Uncharacterized protein	179.08	179.08	8.1	8.1	1	1
F6RBQ9	Uncharacterized protein	177.67	177.67	57.5	57.5	7	7
A7E3Q2	Heat shock 70kDa protein 1A	176	176	15.72	15.72	2	2
Q29S21	Keratin, type II cytoskeletal 7	175.626	175.626	14.16	14.16	1	1
Q5E9R3	EH domain-containing protein 1	173.472	173.472	54.49	54.49	12	12
F1MI32	Sodium/potassium-transporting ATPase subunit alpha	172.621	172.621	27.91	27.91	24	24
A5D7E1	MGC139254 protein	169.823	169.823	42.99	42.99	6	6
P50397	Rab GDP dissociation inhibitor beta	169.104	169.104	58.2	58.2	22	22
A0A140T867	Keratin, type I cytoskeletal 17	167.42	167.42	24.72	24.72	4	4
Q5E9B7	Chloride intracellular channel protein 1	165.989	165.989	62.66	62.66	12	12
Q95L54	Annexin A8	165.165	165.165	66.97	66.97	21	21
P68399	Casein kinase II subunit alpha	165.01	165.01	59.85	59.85	20	20
A1L5B6	Annexin A5	164.077	164.077	74.14	74.14	2	2
F1MMS9	Integrin alpha-3	163.683	163.683	22.1	22.1	17	17
Q3ZBG1	RAB14 protein	162.606	162.606	73.49	73.49	12	12
P81287	Annexin A5	162.459	162.459	75.08	75.08	2	2
F2Z4C1	Tubulin alpha chain	161.563	161.563	45.23	45.23	1	1
P62261	14-3-3 protein epsilon	158.876	158.876	70.98	70.98	16	16
A6QNZ7	Keratin 10 (Epidermolytic hyperkeratosis; keratosis palmaris et plantaris)	155.272	155.272	14.64	14.64	7	7
Q3YJF7	MHC class I antigen (Fragment)	155.245	155.245	49.17	49.17	0	0
P81948	Tubulin alpha-4A chain	153.005	153.005	38.62	38.62	1	1
G8JKX6	Tetraspanin	152.736	152.736	31.86	31.86	7	7
Q3YJH3	MHC class I antigen (Fragment)	152.716	152.716	53.61	53.61	0	0
Q3MHP2	Ras-related protein Rab-11B	152.602	152.602	52.29	52.29	2	2
Q3YJG7	MHC class I antigen (Fragment)	151.114	151.114	54.72	54.72	5	5
A1L528	RAB1A, member RAS oncogene family	150.071	150.071	57.07	57.07	3	3
Q3ZCA7	Guanine nucleotide binding protein (G protein), alpha inhibiting activity polypeptide 3	149.823	149.823	46.05	46.05	8	8
Q5E9D5	Destrin	147.7	147.7	71.52	71.52	12	12
F2Z4D5	Ras-related protein Rab-11A	146.832	146.832	50.46	50.46	1	1
D6C4G1	MHC class I antigen	146.016	146.016	46.24	46.24	0	0
Q3YJH1	MHC class I antigen (Fragment)	145.678	145.678	48.61	48.61	0	0
A5D984	Pyruvate kinase	144.707	144.707	44.26	44.26	19	19
Q3YJH2	MHC class I antigen (Fragment)	143.296	143.296	50.83	50.83	0	0
G3X752	Vesicle-associated membrane protein 3	141.645	141.645	48.54	48.54	2	2
A0A0A0YN39	MHC class I antigen (Fragment)	140.279	140.279	54.21	54.21	5	5
F1MTN1	Integrin beta	139.259	139.259	29.34	29.34	20	20
A5PKD6	GNB4 protein	138.304	138.304	63.24	63.24	10	10
P09867	Heterogeneous nuclear ribonucleoprotein A1	134.568	134.568	45.31	45.31	9	9
Q862P5	Similar to glyceraldehyde 3-phosphate dehydrogenase (Fragment)	133.777	133.777	66.43	66.43	1	1
P61223	Ras-related protein Rap-1b	133.19	133.19	63.04	63.04	3	3
E1BJV0	Uncharacterized protein	132.833	132.833	37.96	37.96	14	14
Q8SPJ1	Junction plakoglobin	132.342	132.342	46.31	46.31	21	21
A6QR46	Ras-related protein Rab-6B	130.251	130.251	37.98	37.98	2	2
F1MQ37	Uncharacterized protein	130.044	130.044	17.11	17.11	21	21
P61585	Transforming protein RhoA	129.146	129.146	52.85	52.85	1	1
Q27965	Heat shock 70 kDa protein 1B	126.998	126.998	29.95	29.95	13	13
Q2HJH2	Ras-related protein Rab-1B	125.237	125.237	51.24	51.24	2	2
Q3YJJ0	MHC class I antigen	124.444	124.444	38.83	38.83	0	0
Q58DS9	Ras-related protein Rab-5C	124.298	124.298	68.52	68.52	6	6
Q76LV1	Heat shock protein HSP 90-beta	123.466	123.466	37.02	37.02	13	13
F1MCX1	Uncharacterized protein	123.444	123.444	40.99	40.99	15	15
P13214	Annexin A4	121.621	121.621	56.43	56.43	19	19
Q3HWF1	MHC class I antigen (Fragment)	121.6	121.6	48.45	48.45	1	1
A2VE18	STX6 protein	119.493	119.493	67.45	67.45	13	13
Q3T0P6	Phosphoglycerate kinase 1	118.648	118.648	53.72	53.72	18	18
Q2V0B4	MHC class I antigen	118.573	118.573	46.37	46.37	0	0
P48616	Vimentin	116.767	116.767	42.27	42.27	19	19
F1MM34	Catenin alpha-1	116.665	116.665	33.89	33.89	19	19
Q76LV2	Heat shock protein HSP 90-alpha	116.465	116.465	28.92	28.92	13	13
P62833	Ras-related protein Rap-1A	115.932	115.932	63.04	63.04	4	4
Q3HWF0	MHC class I antigen (Fragment)	115.008	115.008	42.54	42.54	0	0
Q3YJH0	MHC class I antigen (Fragment)	114.254	114.254	44.72	44.72	0	0
E1BKT9	Uncharacterized protein	113.855	113.855	10.66	10.66	27	27
A7MAZ2	STX12 protein	113.704	113.704	63.14	63.14	12	12
H6V5E1	MHC class I antigen (Fragment)	113.43	113.43	37.85	37.85	0	0
Q3YJJ4	MHC class I antigen (Fragment)	113.103	113.103	37.43	37.43	0	0
A5D7D1	Alpha-actinin-4	112.727	112.727	34.69	34.69	13	13
Q1RMJ6	Rho-related GTP-binding protein RhoC	111.84	111.84	52.85	52.85	1	1
Q3YJF9	MHC class I antigen (Fragment)	110.621	110.621	40.28	40.28	1	1
Q1RMI2	Ras homolog gene family, member G (Rho G)	109.136	109.136	61.26	61.26	9	9
Q3T0D0	Heterogeneous nuclear ribonucleoprotein K	108.977	108.977	38.79	38.79	13	13
Q5E956	Triosephosphate isomerase	107.695	107.695	73.49	73.49	13	13
A6QLD6	MYO1B protein	106.485	106.485	23.5	23.5	21	21
Q3SZK8	Na(+)/H(+) exchange regulatory cofactor NHE-RF1	106.324	106.324	35.6	35.6	9	9
Q3SZI4	14-3-3 protein theta	105.597	105.597	46.94	46.94	10	10
P20427	Casein kinase II subunit alpha'	104.287	104.287	62.29	62.29	17	17
E1BLR9	Uncharacterized protein	103.92	103.92	29.06	29.06	25	25
E1BF20	Uncharacterized protein	103.164	103.164	21.82	21.82	5	5
Q2KJ93	Cell division control protein 42 homolog	102.689	102.689	57.07	57.07	7	7
Q2HJ81	Tubulin beta-6 chain	101.903	101.903	23.54	23.54	1	1
Q148J4	RAB2A, member RAS oncogene family	101.409	101.409	59.79	59.79	4	4
A0A140T897	Serum albumin	100.804	100.804	30.97	30.97	16	16
F1MHC3	CD44 antigen	100.393	100.393	20.77	20.77	7	7
F1MTP5	WD repeat-containing protein 1	98.8957	98.8957	44.06	44.06	19	19
F1MB08	Alpha-enolase	97.9385	97.9385	32.72	32.72	12	12
Q29RN1	Sorbin and SH3 domain containing 3	97.614	97.614	31.12	31.12	16	16
F1MIF2	AP complex subunit beta	97.477	97.477	25.37	25.37	10	10
E1BB17	Uncharacterized protein	96.698	96.698	50.29	50.29	12	12
A5PKL2	RRAS2 protein	95.8475	95.8475	47.55	47.55	8	8
Q5EAD0	Brain-specific angiogenesis inhibitor 1-associated protein 2	95.1422	95.1422	40.12	40.12	16	16
P68509	14-3-3 protein eta	94.4347	94.4347	45.53	45.53	9	9
P19858	L-lactate dehydrogenase A chain	93.4649	93.4649	64.46	64.46	16	16
Q3SYU2	Elongation factor 2	91.302	91.302	30.89	30.89	22	22
E1B9K1	Uncharacterized protein	91.2054	91.2054	83.93	83.93	9	9
P62998	Ras-related C3 botulinum toxin substrate 1	91.0019	91.0019	39.06	39.06	7	7
E1BQ32	Uncharacterized protein	90.538	90.538	52.63	52.63	11	11
P02081	Hemoglobin fetal subunit beta	89.4286	89.4286	75.86	75.86	10	10
Q2HJ58	Ribose-phosphate pyrophosphokinase 1	88.7579	88.7579	53.14	53.14	8	8
F1MWQ2	Annexin A3	88.091	88.091	53.56	53.56	1	1
Q2TBH2	Related RAS viral (R-ras) oncogene homolog	87.7462	87.7462	49.08	49.08	7	7
G3N3N1	Uncharacterized protein	85.4491	85.4491	53.71	53.71	7	7
Q17R06	Ras-related protein Rab-21	85.4208	85.4208	58.56	58.56	12	12
Q3SZN8	Ribonuclease/angiogenin inhibitor 1	85.0761	85.0761	40.79	40.79	12	12
P67827	Casein kinase I isoform alpha	84.965	84.965	54.46	54.46	15	15
P62157	Calmodulin	84.6107	84.6107	50.34	50.34	6	6
Q3SYU7	Transportin-1	84.2742	84.2742	20.38	20.38	15	15
A0A140T894	14-3-3 protein beta/alpha	84.0386	84.0386	53.25	53.25	7	7
I6X9I8	Annexin	83.5129	83.5129	53.56	53.56	1	1
Q95114	Lactadherin	83.4779	83.4779	41.69	41.69	15	15
A0A173FD45	MHC class I antigen (Fragment)	83.2599	83.2599	29.01	29.01	1	1
P15497	Apolipoprotein A-I	82.7792	82.7792	55.47	55.47	16	16
G3X7W8	Uncharacterized protein	82.3083	82.3083	16.15	16.15	3	3
P27214	Annexin A11	82.08	82.08	30.62	30.62	13	13
Q3B7N2	Alpha-actinin-1	79.2467	79.2467	20.07	20.07	4	4
F1MNI4	Uncharacterized protein	79.1667	79.1667	52.4	52.4	5	5
E1BKM4	Uncharacterized protein	79.0896	79.0896	25.82	25.82	20	20
A7Z057	14-3-3 protein gamma	78.1537	78.1537	49.8	49.8	6	6
Q3ZBT5	Syntaxin-7	77.8985	77.8985	57.47	57.47	9	9
P63009	AP-2 complex subunit beta	77.6113	77.6113	19	19	7	7
A6QLL8	Fructose-bisphosphate aldolase	77.4441	77.4441	53.02	53.02	13	13
E1BEG2	Uncharacterized protein	77.2055	77.2055	28.95	28.95	9	9
F1MS38	Protein NDRG1	77.0171	77.0171	38.54	38.54	8	8
A6QLS9	RAB10 protein	76.8614	76.8614	34.5	34.5	4	4
F1N7J2	Calcium-transporting ATPase	76.1967	76.1967	12.62	12.62	7	7
Q6EWQ7	Eukaryotic translation initiation factor 5A-1	75.3284	75.3284	42.21	42.21	7	7
G3MWR4	Sodium/potassium-transporting ATPase subunit beta	74.9197	74.9197	35.31	35.31	10	10
Q0IIG7	Ras-related protein Rab-5A	74.5074	74.5074	55.81	55.81	5	5
P05786	Keratin, type II cytoskeletal 8	74.198	74.198	20.5	20.5	5	5
A4IFN6	Sorting nexin	72.4227	72.4227	26.84	26.84	13	13
P38409	Guanine nucleotide-binding protein subunit alpha-11	72.0209	72.0209	45.68	45.68	8	8
P61284	60S ribosomal protein L12	71.8968	71.8968	43.03	43.03	5	5
E1BC58	Uncharacterized protein	71.6112	71.6112	57.41	57.41	3	3
Q2KJ47	EH-domain containing 2	71.3465	71.3465	32.78	32.78	12	12
F1N4W5	Membrane cofactor protein	71.2029	71.2029	23.43	23.43	3	3
Q3T149	Heat shock protein beta-1	71.143	71.143	74.13	74.13	11	11
F1MDK1	Vesicle-associated membrane protein 2	70.2521	70.2521	42.61	42.61	1	1
E1B9F6	Elongation factor 1-alpha	69.8014	69.8014	24.68	24.68	8	8
Q0VCH9	GLI pathogenesis-related 2	69.6481	69.6481	56.49	56.49	6	6
Q3T0F9	Growth factor receptor-bound protein 2	69.5846	69.5846	49.31	49.31	13	13
B8Y9S9	Embryo-specific fibronectin 1 transcript variant	69.5449	69.5449	9.43	9.43	15	15
A0JN82	Sorbin and SH3 domain containing 2	69.3667	69.3667	30.04	30.04	4	4
E1BJ31	Uncharacterized protein	69.3119	69.3119	15.9	15.9	11	11
A7MBG9	Eukaryotic translation initiation factor 4H	69.0125	69.0125	39.19	39.19	9	9
F1MFC6	Uncharacterized protein	68.5122	68.5122	19.02	19.02	14	14
A4FUA8	F-actin-capping protein subunit alpha-1	68.4363	68.4363	61.54	61.54	9	9
A7E3D9	ACSL4 protein (Fragment)	68.4271	68.4271	24.12	24.12	12	12
P06623	2',3'-cyclic-nucleotide 3'-phosphodiesterase	68.0558	68.0558	43.75	43.75	15	15
A6QLZ0	Galectin	66.9883	66.9883	30.57	30.57	8	8
F1N1Q8	Uncharacterized protein	66.9358	66.9358	18.08	18.08	16	16
D3JUI8	RNA-binding motif protein, X chromosome	66.8726	66.8726	29.67	29.67	12	12
E1BA29	Uncharacterized protein	66.6216	66.6216	51.25	51.25	8	8
G3MY19	Uncharacterized protein	66.1812	66.1812	22.79	22.79	6	6
P79134	Annexin A6	65.9165	65.9165	25.71	25.71	16	16
Q2TBQ5	60S ribosomal protein L7a	64.8614	64.8614	37.59	37.59	11	11
G5E571	Golgi SNAP receptor complex member 1	64.1041	64.1041	49.59	49.59	11	11
Q5E9J1	Heterogeneous nuclear ribonucleoprotein F	64.0077	64.0077	14.49	14.49	2	2
Q95140	60S acidic ribosomal protein P0	63.5553	63.5553	57.86	57.86	13	13
P60661	Myosin light polypeptide 6	63.3269	63.3269	58.28	58.28	8	8
E1BIG6	Uncharacterized protein	63.012	63.012	18.05	18.05	13	13
Q9TR36	Phosphatidylinositol transfer protein beta isoform	61.826	61.826	63.84	63.84	13	13
Q2KJ53	Inositol monophosphatase 3	61.7145	61.7145	39.23	39.23	11	11
F1N3I4	Uncharacterized protein	60.5623	60.5623	13.93	13.93	23	23
G5E6P3	Uncharacterized protein	59.9903	59.9903	57.04	57.04	12	12
A8E654	COL18A1 protein	59.7667	59.7667	7.6	7.6	8	8
A0A140T861	RNA-binding protein	59.7623	59.7623	19.73	19.73	5	5
Q2TBH7	Ras-related protein Rab-4A	59.0731	59.0731	30.73	30.73	3	3
P67868	Casein kinase II subunit beta	58.8241	58.8241	45.58	45.58	8	8
Q3MHY1	Cysteine and glycine-rich protein 1	58.4688	58.4688	50.26	50.26	8	8
Q6XZP8	Emerin	58.1881	58.1881	61.92	61.92	11	11
Q8WN55	Polypyrimidine tract-binding protein 1	58.0537	58.0537	19.4	19.4	8	8
F1MC48	Uncharacterized protein	58.0521	58.0521	12.25	12.25	14	14
Q3MHR0	Acyl-protein thioesterase 1	56.4884	56.4884	53.04	53.04	8	8
E1BMX0	Uncharacterized protein	56.3086	56.3086	66.49	66.49	4	4
P79136	F-actin-capping protein subunit beta	55.489	55.489	38.54	38.54	11	11
F1MPL4	Uncharacterized protein	55.3341	55.3341	64.91	64.91	5	5
P16116	Aldose reductase	55.1744	55.1744	62.54	62.54	14	14
E1BKS1	Syndecan	55.0346	55.0346	38.69	38.69	7	7
F1N6D4	Sodium-dependent phosphate transport protein 2B	54.9767	54.9767	13.71	13.71	8	8
Q32L92	Calponin-3	54.8919	54.8919	36.78	36.78	8	8
F1N2F1	Uncharacterized protein	54.5003	54.5003	19.4	19.4	15	15
Q5E9B1	L-lactate dehydrogenase B chain	54.3356	54.3356	34.43	34.43	9	9
A4FV54	Ras-related protein Rab-8A	54.2647	54.2647	29.95	29.95	2	2
A7MB62	Actin-related protein 2	54.2547	54.2547	30.46	30.46	10	10
P48734	Cyclin-dependent kinase 1	54.0422	54.0422	52.19	52.19	12	12
G3MY14	Uncharacterized protein	52.7949	52.7949	49.54	49.54	3	3
G3MZ95	Uncharacterized protein	52.1248	52.1248	52.5	52.5	10	10
A5D7R9	NRAS protein	52.0877	52.0877	53.44	53.44	1	1
Q5E9A3	Poly(rC)-binding protein 1	51.745	51.745	33.71	33.71	5	5
A4IF71	PKP2 protein	51.5739	51.5739	18.48	18.48	12	12
A5D9B6	Syntenin	51.5466	51.5466	45.3	45.3	7	7
E1BH80	Uncharacterized protein	51.4624	51.4624	12.14	12.14	6	6
Q0II28	RAB4B protein	51.4239	51.4239	38.03	38.03	4	4
B0JYP6	IGK protein	50.6928	50.6928	40	40	8	8
A5PKI3	Protein FAM3C	50.5158	50.5158	40.97	40.97	9	9
P42899	60S acidic ribosomal protein P2	50.3348	50.3348	69.57	69.57	4	4
Q08DW2	Phosphoribosyl pyrophosphate synthase-associated protein 1	50.0915	50.0915	41.85	41.85	9	9
F6S1Q0	Uncharacterized protein	49.7798	49.7798	20.28	20.28	8	8
G3X6N3	Serotransferrin	49.5304	49.5304	18.04	18.04	11	11
E1BPK6	Uncharacterized protein	49.4167	49.4167	12.9	12.9	12	12
P13696	Phosphatidylethanolamine-binding protein 1	48.8839	48.8839	40.11	40.11	5	5
Q3MHP3	Protein S100-A14	48.7504	48.7504	77.88	77.88	6	6
Q0VFX8	Cysteine-rich protein 2	48.3177	48.3177	32.21	32.21	3	3
Q3YFF9	Non-classical MHC class I antigen (Fragment)	48.1414	48.1414	30.12	30.12	6	6
Q1RMR9	Protein kinase C and casein kinase substrate in neurons 2	47.8698	47.8698	27.98	27.98	12	12
A7E3W4	Transketolase	47.8355	47.8355	21.64	21.64	10	10
P81127	Gamma-soluble NSF attachment protein	47.5984	47.5984	44.55	44.55	11	11
Q58DW0	60S ribosomal protein L4	47.4529	47.4529	27.96	27.96	10	10
Q3SYU6	Calponin-2	47.1597	47.1597	35.28	35.28	7	7
Q3B7M5	LIM and SH3 domain protein 1	47.1416	47.1416	33.85	33.85	6	6
F2Z4H8	Uncharacterized protein	47.0699	47.0699	35.79	35.79	6	6
Q9XT56	Junctional adhesion molecule A	46.7971	46.7971	29.19	29.19	7	7
Q0VCX2	78 kDa glucose-regulated protein	46.7644	46.7644	6.26	6.26	1	1
P35508	Casein kinase I isoform delta	46.5224	46.5224	26.75	26.75	9	9
F6K7J1	Complement regulatory protein variant 5	46.4876	46.4876	12.09	12.09	1	1
Q0IIA3	Sorcin	46.3255	46.3255	43.17	43.17	7	7
Q58DT1	60S ribosomal protein L7	46.2928	46.2928	52.42	52.42	13	13
F1N6W6	Sorting nexin	46.1245	46.1245	22.13	22.13	8	8
G3MXH2	Uncharacterized protein	45.9784	45.9784	47.09	47.09	1	1
Q0VCX4	Catenin beta-1	45.9476	45.9476	18.18	18.18	7	7
Q2T9M8	Synaptosomal-associated protein	45.6006	45.6006	45.02	45.02	6	6
A4IFU2	RAP2B protein	45.4777	45.4777	75.41	75.41	6	6
Q8WMV3	Coxsackievirus and adenovirus receptor homolog	45.4719	45.4719	35.34	35.34	11	11
Q5EAD2	D-3-phosphoglycerate dehydrogenase	45.1378	45.1378	22.89	22.89	9	9
Q3ZCE2	ELAV-like protein	44.8686	44.8686	37.42	37.42	8	8
Q8MJ50	Osteoclast-stimulating factor 1	44.8246	44.8246	47.2	47.2	8	8
E1BQ11	Uncharacterized protein	44.7723	44.7723	16.15	16.15	13	13
Q32PI9	Myelin protein zero-like protein 1	44.7613	44.7613	21.93	21.93	6	6
A0JND2	Keratin, type II cytoskeletal 80	44.6165	44.6165	7.11	7.11	1	1
Q08DI5	Ras-related protein Rap-2c	44.6084	44.6084	58.47	58.47	3	3
F1MLI8	Uncharacterized protein	44.5668	44.5668	9.92	9.92	4	4
D3K0R6	Plasma membrane calcium-transporting ATPase 4	44.5643	44.5643	6.3	6.3	1	1
A5D977	RALB protein	44.1778	44.1778	42.72	42.72	6	6
Q3ZBW5	Rho-related GTP-binding protein RhoB	44.006	44.006	22.96	22.96	2	2
Q3SYT9	Poly(RC) binding protein 2	43.9013	43.9013	30.09	30.09	5	5
Q148H5	Keratin, type II cytoskeletal 71	43.8554	43.8554	5.9	5.9	1	1
A6QR15	LOC535277 protein	43.5546	43.5546	25	25	6	6
F1N2H6	Uncharacterized protein	43.5379	43.5379	23.11	23.11	6	6
Q2KJI3	Protein FAM49B	42.9775	42.9775	36.42	36.42	8	8
F1N169	Uncharacterized protein	42.9476	42.9476	5.21	5.21	11	11
F1MHV5	Microtubule-associated protein RP/EB family member 1	42.1662	42.1662	47.01	47.01	9	9
Q2HJH4	HNRPDL protein (Fragment)	42.0932	42.0932	26.19	26.19	6	6
Q5E9E6	60S ribosomal protein L10a	42.0254	42.0254	39.63	39.63	9	9
Q2KI95	Four and a half LIM domains protein 2	41.8364	41.8364	47.31	47.31	11	11
F1MFW9	Uncharacterized protein	41.4604	41.4604	6.86	6.86	1	1
Q5E959	Serine-threonine kinase receptor-associated protein	40.4	40.4	45.43	45.43	12	12
F1MNQ8	Uncharacterized protein	40.1227	40.1227	34.84	34.84	8	8
A5PJP3	RAB22A protein	40.0427	40.0427	48.45	48.45	4	4
Q5E9C0	Ras suppressor protein 1	39.9216	39.9216	40.79	40.79	8	8
F1MS08	Uncharacterized protein	39.3099	39.3099	10.74	10.74	10	10
G8JKZ8	Thioredoxin	39.2602	39.2602	46.39	46.39	4	4
Q1LZ81	PDCD6 protein	39.03	39.03	36.51	36.51	5	5
P19803	Rho GDP-dissociation inhibitor 1	38.7211	38.7211	42.16	42.16	6	6
P20072	Annexin A7	38.1039	38.1039	24.19	24.19	10	10
P55859	Purine nucleoside phosphorylase	37.9522	37.9522	40.14	40.14	8	8
Q0VBZ6	TIA1 cytotoxic granule-associated RNA binding protein	37.7575	37.7575	25.26	25.26	5	5
G3N2P6	Uncharacterized protein	37.7383	37.7383	16.88	16.88	1	1
P01966	Hemoglobin subunit alpha	37.3159	37.3159	50	50	5	5
Q58DQ3	60S ribosomal protein L6	36.9316	36.9316	35.54	35.54	10	10
Q56K14	60S acidic ribosomal protein P1	36.8352	36.8352	57.02	57.02	3	3
A6QPX8	RAB12 protein	36.3846	36.3846	17.62	17.62	2	2
Q3SZ62	Phosphoglycerate mutase 1	36.0836	36.0836	40.94	40.94	8	8
G3MYH4	Tetraspanin	35.7856	35.7856	20.56	20.56	3	3
Q2KIL3	Delta-aminolevulinic acid dehydratase	35.531	35.531	38.91	38.91	9	9
F1N1Z0	Vesicle transport through interaction with t-SNAREs homolog 1B	35.4485	35.4485	42.67	42.67	8	8
F1MIW8	Desmoglein-1	35.1489	35.1489	6.14	6.14	4	4
F1MSJ9	Uncharacterized protein	35.1076	35.1076	15.42	15.42	1	1
E1BJQ7	Uncharacterized protein	35.0807	35.0807	41.14	41.14	9	9
F1MHN8	CD166 antigen	35.0268	35.0268	20.07	20.07	9	9
F1MT41	Uncharacterized protein	34.9156	34.9156	13.61	13.61	11	11
F1N7F9	Uncharacterized protein	34.8321	34.8321	10.83	10.83	8	8
B5B3R8	Alpha S1 casein	34.6821	34.6821	26.17	26.17	4	4
P13135	Calpain small subunit 1	34.219	34.219	24.71	24.71	5	5
Q0IIE2	SHC-transforming protein 1	33.6784	33.6784	20.72	20.72	7	7
F1MM14	Uncharacterized protein	33.5554	33.5554	17.11	17.11	9	9
B5B0D4	Major allergen beta-lactoglobulin	33.4908	33.4908	26.97	26.97	3	3
F1MDH3	Uncharacterized protein	33.4287	33.4287	6.24	6.24	10	10
Q29RI6	Calcium-binding protein	33.3836	33.3836	32.26	32.26	11	11
P56965	N(G),N(G)-dimethylarginine dimethylaminohydrolase 1	33.3254	33.3254	36.49	36.49	8	8
O02717	Non-muscle myosin heavy chain (Fragment)	33.2382	33.2382	11.2	11.2	1	1
Q0QEV5	Ribosomal protein L18 (Fragment)	33.1944	33.1944	34.94	34.94	5	5
Q08DB5	Syntaxin-5	33.165	33.165	32.96	32.96	8	8
P28801	Glutathione S-transferase P	33.1404	33.1404	50.48	50.48	7	7
F1MZJ5	Uncharacterized protein	33.0358	33.0358	14.07	14.07	7	7
Q3ZCI4	6-phosphogluconate dehydrogenase, decarboxylating	32.7407	32.7407	20.5	20.5	9	9
E1BK71	Uncharacterized protein	32.5257	32.5257	20.69	20.69	8	8
F1MV66	Uncharacterized protein	32.4625	32.4625	26.22	26.22	8	8
Q5E997	F-actin-capping protein subunit alpha-2	32.4331	32.4331	52.45	52.45	6	6
Q56JV6	Twinfilin-1	32.3251	32.3251	28.57	28.57	6	6
F1MLE8	Uncharacterized protein	32.1245	32.1245	29.88	29.88	5	5
Q3T0S6	60S ribosomal protein L8	31.9459	31.9459	27.63	27.63	5	5
G8JKY0	40S ribosomal protein S8	31.9395	31.9395	35.75	35.75	6	6
B1H0W8	Ribosomal protein L3	31.9032	31.9032	20.6	20.6	7	7
F1MX83	Protein S100	31.8315	31.8315	45.1	45.1	4	4
Q0IIG8	Ras-related protein Rab-18	31.6092	31.6092	30.1	30.1	5	5
Q3T169	40S ribosomal protein S3	31.3969	31.3969	39.92	39.92	8	8
Q05927	5'-nucleotidase	31.3816	31.3816	21.43	21.43	9	9
Q9GK49	Integrin beta (Fragment)	31.1732	31.1732	13.78	13.78	8	8
P63243	Receptor of activated protein C kinase 1	31.1482	31.1482	46.06	46.06	10	10
G3N016	Uncharacterized protein	30.9099	30.9099	34.42	34.42	8	8
P02510	Alpha-crystallin B chain	30.8729	30.8729	34.29	34.29	6	6
Q3T178	Vacuolar protein sorting-associated protein 28 homolog	30.6139	30.6139	35.29	35.29	7	7
A4IF97	Myosin regulatory light chain 12B	30.4552	30.4552	34.5	34.5	5	5
Q3T075	Syntaxin-8	30.438	30.438	28.81	28.81	5	5
Q30301	MHC lymphocyte antigen (Fragment)	30.3297	30.3297	32.75	32.75	6	6
P63212	Guanine nucleotide-binding protein G(I)/G(S)/G(O) subunit gamma-2	30.318	30.318	42.25	42.25	2	2
F1MHC2	Uncharacterized protein	30.2797	30.2797	20.24	20.24	8	8
A2VDS0	Phosphoribosyl pyrophosphate synthase-associated protein 2	30.1866	30.1866	33.88	33.88	8	8
Q9TU03	Rho GDP-dissociation inhibitor 2	30.0233	30.0233	43	43	4	4
Q865V6	Macrophage-capping protein	29.9533	29.9533	32.38	32.38	8	8
Q1JPH2	Ras related v-ral simian leukemia viral oncogene homolog A (Fragment)	29.7027	29.7027	43.72	43.72	3	3
F1N3R6	Uncharacterized protein	29.5258	29.5258	9.03	9.03	4	4
F1MB53	Uncharacterized protein	29.0246	29.0246	28.09	28.09	8	8
A0A140T8A5	Isocitrate dehydrogenase [NADP]	28.9802	28.9802	32.13	32.13	11	11
Q3MHY8	RNA-binding protein 7	28.9057	28.9057	45.8	45.8	9	9
P46196	Mitogen-activated protein kinase 1	28.8827	28.8827	31.39	31.39	8	8
A2VE17	Scinderin	28.826	28.826	11.33	11.33	6	6
Q5KR47	Tropomyosin alpha-3 chain	28.8174	28.8174	16.9	16.9	1	1
F1MK44	Integrin alpha-5	28.6017	28.6017	9	9	7	7
Q3T0Y8	Vesicle-associated membrane protein 8	28.2266	28.2266	33	33	3	3
Q1RMR3	Cortactin	28.02	28.02	20.26	20.26	7	7
F6RM11	Uncharacterized protein	28.0104	28.0104	13.31	13.31	3	3
A6QR28	Phosphoserine aminotransferase	27.9931	27.9931	33.24	33.24	11	11
Q32L97	Vesicle-associated membrane protein 4	27.9388	27.9388	48.23	48.23	5	5
E1BGX1	Uncharacterized protein	27.8502	27.8502	10.43	10.43	2	2
O18789	40S ribosomal protein S2	27.7344	27.7344	16.04	16.04	4	4
Q3T0F0	SLC3A2 protein	27.7205	27.7205	11.44	11.44	6	6
A1A4N9	Nucleoside diphosphate kinase	27.6272	27.6272	48.68	48.68	3	3
E1BIQ3	Uncharacterized protein	27.5668	27.5668	25.15	25.15	6	6
Q5E946	Protein deglycase DJ-1	27.4765	27.4765	56.08	56.08	8	8
F1MFS4	Uncharacterized protein	27.2359	27.2359	4.52	4.52	3	3
Q2HJ94	DnaJ homolog subfamily A member 2	27.2277	27.2277	17.23	17.23	5	5
A4FUE7	Zinc finger C2HC domain-containing protein 1A	27.0381	27.0381	30.03	30.03	11	11
A6QLB7	Adenylyl cyclase-associated protein	26.888	26.888	13.16	13.16	5	5
A5PJY9	CPNE3 protein	26.3252	26.3252	12.76	12.76	5	5
Q5KR49	Tropomyosin alpha-1 chain	26.2744	26.2744	20.77	20.77	4	4
P80221	C-X-C motif chemokine 6	25.9506	25.9506	44.64	44.64	5	5
Q28024	Guanine nucleotide-binding protein G(I)/G(S)/G(O) subunit gamma-12	25.8176	25.8176	44.44	44.44	3	3
E1BG76	Uncharacterized protein	25.6017	25.6017	8.42	8.42	4	4
Q1RMW9	Golgi phosphoprotein 3 (Coat-protein)	25.4409	25.4409	36.91	36.91	7	7
F1N7D7	Dystroglycan	25.3837	25.3837	8.16	8.16	5	5
F6RSR1	Uncharacterized protein	25.2796	25.2796	22.58	22.58	4	4
Q5BIN5	Peptidyl-prolyl cis-trans isomerase NIMA-interacting 1	24.9567	24.9567	42.33	42.33	4	4
Q6Y1E2	Proteolipid protein 2	24.7919	24.7919	18.42	18.42	2	2
Q28161	Plakophilin-1	24.6276	24.6276	6.19	6.19	4	4
Q2HJ26	Phosphoribosylaminoimidazole carboxylase, phosphoribosylaminoimidazole succinocarboxamide synthetase	24.5538	24.5538	23.53	23.53	8	8
Q3ZBU0	PDZ and LIM domain 5	24.4013	24.4013	29.91	29.91	2	2
Q29455	DnaJ homolog subfamily C member 5	24.4003	24.4003	45.96	45.96	5	5
G3N0K3	40S ribosomal protein S4	24.3839	24.3839	31.3	31.3	8	8
Q5E947	Peroxiredoxin-1	24.296	24.296	37.19	37.19	7	7
F6QTA8	Uncharacterized protein	24.2562	24.2562	19.02	19.02	5	5
Q09430	Profilin-2	24.1789	24.1789	30.71	30.71	4	4
Q9XSI3	60S ribosomal protein L10	24.118	24.118	37.85	37.85	7	7
Q3SYZ2	MAP kinase-activated protein kinase 3	24.1052	24.1052	17.71	17.71	6	6
Q2HJ33	Obg-like ATPase 1	23.9513	23.9513	18.94	18.94	6	6
Q3T145	Malate dehydrogenase, cytoplasmic	23.8732	23.8732	25.75	25.75	6	6
Q5E9Y0	Cyclin-dependent kinase 2	23.8508	23.8508	22.82	22.82	4	4
Q3ZBG9	Phospholipid scramblase 2	23.707	23.707	25.26	25.26	7	7
A0A0G2USR6	MAP/microtubule affinity-regulating kinase 2	23.6783	23.6783	12.01	12.01	6	6
Q3MHR7	Actin-related protein 2/3 complex subunit 2	23.5165	23.5165	36.33	36.33	10	10
G3N2K4	Uncharacterized protein	23.4051	23.4051	6.87	6.87	7	7
E1BDM8	Uncharacterized protein	23.256	23.256	16.98	16.98	5	5
Q0II86	Synaptosomal-associated protein 29	23.0242	23.0242	32.17	32.17	6	6
Q08E32	CHMP4B protein	23.015	23.015	17.86	17.86	3	3
Q1RMX2	Ubiquitin-conjugating enzyme E2 D2	22.9884	22.9884	33.33	33.33	3	3
A6QPZ0	CSTB protein	22.9228	22.9228	53.47	53.47	4	4
E1BLM1	Uncharacterized protein	22.9133	22.9133	38.96	38.96	6	6
F1MKZ5	40S ribosomal protein S6	22.837	22.837	18.88	18.88	4	4
Q9BGI3	Peroxiredoxin-2	22.7104	22.7104	22.61	22.61	4	4
G3N063	ELAV-like protein	22.5342	22.5342	20.1	20.1	2	2
P11456	Cation-dependent mannose-6-phosphate receptor	22.51	22.51	14.7	14.7	3	3
E1B7F6	Uncharacterized protein	22.4884	22.4884	2.72	2.72	5	5
Q3ZBS7	Uncharacterized protein	22.3821	22.3821	12.82	12.82	5	5
F1MT12	Uncharacterized protein	22.2669	22.2669	6.14	6.14	5	5
F1MPD1	Uncharacterized protein	22.0048	22.0048	5.82	5.82	6	6
Q3T054	GTP-binding nuclear protein Ran	21.7641	21.7641	27.31	27.31	5	5
F1MVX2	Uncharacterized protein	21.5434	21.5434	15.29	15.29	5	5
Q3MHP8	BET1-like protein	21.5059	21.5059	25.23	25.23	3	3
Q05588	Urokinase plasminogen activator surface receptor	21.2232	21.2232	21.21	21.21	6	6
Q32LK2	Cysteine-rich and transmembrane domain-containing protein 1	21.2175	21.2175	10.68	10.68	2	2
Q3SZ54	Eukaryotic initiation factor 4A-I	21.1526	21.1526	14.29	14.29	5	5
Q2KJ81	AP-1 complex subunit mu-1	21.1336	21.1336	17.97	17.97	6	6
F1MD34	Uncharacterized protein	20.9295	20.9295	11.31	11.31	6	6
F1MTV5	Neutral amino acid transporter B(0)	20.8522	20.8522	7.05	7.05	3	3
Q5E975	Transmembrane protein 230	20.7942	20.7942	30.83	30.83	3	3
Q0VCQ6	Programmed cell death 10	20.7326	20.7326	34.91	34.91	7	7
Q2KHY2	Vesicle-associated membrane protein 5	20.6989	20.6989	30.17	30.17	3	3
P60902	Protein S100-A10	20.6674	20.6674	27.84	27.84	2	2
A3KN51	TSG101 protein	20.6555	20.6555	15.35	15.35	6	6
P14568	Argininosuccinate synthase	20.6153	20.6153	14.81	14.81	7	7
P67774	Serine/threonine-protein phosphatase 2A catalytic subunit alpha isoform	20.446	20.446	32.69	32.69	7	7
A6QLN5	PI4K2A protein	20.3685	20.3685	12.73	12.73	5	5
A5D987	Ubiquitin-conjugating enzyme E2N-like	20.3434	20.3434	34.87	34.87	5	5
Q56JV9	40S ribosomal protein S3a	20.3314	20.3314	26.52	26.52	6	6
A7MB57	Tyrosine-protein kinase	20.2853	20.2853	12.01	12.01	4	4
Q3T0D5	60S ribosomal protein L30	20.2391	20.2391	40.87	40.87	3	3
G5E598	Uncharacterized protein	20.237	20.237	15.47	15.47	2	2
Q30305	MHC class II OLA-DQ-alpha (Fragment)	20.0732	20.0732	33.33	33.33	2	2
A6QP36	LMAN2 protein	19.9452	19.9452	24.23	24.23	6	6
G5E5L8	Uncharacterized protein	19.9343	19.9343	42.47	42.47	3	3
Q3ZC44	Heterogeneous nuclear ribonucleoprotein A/B	19.8652	19.8652	11.23	11.23	2	2
A6QP64	VPS37B protein (Fragment)	19.762	19.762	22.38	22.38	4	4
Q30299	MHC cell surface glycoprotein (Fragment)	19.7536	19.7536	23.74	23.74	3	3
F1MV90	Uncharacterized protein	19.7101	19.7101	17.74	17.74	2	2
Q17QI3	Acetyl-Coenzyme A acetyltransferase 2	19.6325	19.6325	20.4	20.4	4	4
Q862S8	Similar to ribosomal protein S18 (Fragment)	19.6149	19.6149	29.6	29.6	4	4
A5PKK3	ABLIM3 protein	19.5882	19.5882	9.81	9.81	6	6
G1K218	Tyrosine-protein kinase receptor	19.416	19.416	7.28	7.28	7	7
P61157	Actin-related protein 3	19.1708	19.1708	15.79	15.79	4	4
A7E307	DDX17 protein	19.1626	19.1626	5.69	5.69	2	2
A6QNX5	Keratin, type II cytoskeletal 78	19.1562	19.1562	6.06	6.06	1	1
F1N0H3	Carbonic anhydrase 2	19.0612	19.0612	29.72	29.72	5	5
A1XED5	RPS5 (Fragment)	18.8765	18.8765	15.97	15.97	2	2
A5PK96	ACP1 protein	18.8193	18.8193	44.3	44.3	6	6
Q17QM8	Dual specificity protein phosphatase 14	18.7295	18.7295	31.31	31.31	4	4
E7FLM1	Major histocompatibility complex class II DR-beta chain (Fragment)	18.5797	18.5797	50	50	2	2
E1BFM0	Uncharacterized protein	18.4944	18.4944	2.57	2.57	1	1
A6QPR3	SORBS2 protein	18.3777	18.3777	26.62	26.62	3	3
Q3SYS6	Calcineurin B homologous protein 1	18.3748	18.3748	14.36	14.36	2	2
Q8WMY2	Farnesyl pyrophosphate synthase	18.2851	18.2851	16.43	16.43	6	6
Q3ZBV0	Tetraspanin-13	18.2775	18.2775	22.55	22.55	4	4
F1MJH1	Gelsolin	18.2333	18.2333	8.76	8.76	5	5
A6H769	40S ribosomal protein S7	18.1781	18.1781	17.53	17.53	2	2
Q3T0X6	40S ribosomal protein S16	18.1705	18.1705	32.88	32.88	5	5
P48644	Retinal dehydrogenase 1	18.1646	18.1646	16.77	16.77	6	6
Q3T087	60S ribosomal protein L11	18.1264	18.1264	12.92	12.92	2	2
Q3ZCK9	Proteasome subunit alpha type-4	18.0325	18.0325	25.67	25.67	5	5
A7YW37	CD58 protein (Fragment)	17.9199	17.9199	16.92	16.92	3	3
A7E355	SYNCRIP protein (Fragment)	17.8469	17.8469	12.5	12.5	4	4
F1N605	Uncharacterized protein	17.7627	17.7627	10.23	10.23	5	5
Q5E971	Transmembrane emp24 domain-containing protein 10	17.7419	17.7419	9.13	9.13	2	2
E1BAI0	Uncharacterized protein	17.6945	17.6945	40.51	40.51	7	7
F1MFC2	Uncharacterized protein	17.6071	17.6071	6.37	6.37	7	7
Q3MHX9	Nudix (Nucleoside diphosphate linked moiety X)-type motif 16-like 1	17.552	17.552	33.18	33.18	6	6
Q08DC2	RAB31, member RAS oncogene family	17.5373	17.5373	14.87	14.87	1	1
P07107	Acyl-CoA-binding protein	17.5218	17.5218	41.38	41.38	4	4
Q17QQ1	Ragulator complex protein LAMTOR3	17.5179	17.5179	30.65	30.65	2	2
A4FV96	LSR protein	17.5064	17.5064	6.38	6.38	3	3
A6H7F6	Golgi phosphoprotein 3-like	17.4469	17.4469	22.46	22.46	3	3
Q09YM5	ULBP13	17.441	17.441	19.93	19.93	4	4
P61763	Syntaxin-binding protein 1	17.4354	17.4354	9.76	9.76	5	5
A7YY28	Protein ABHD14B	17.3523	17.3523	33.81	33.81	5	5
Q05589	Urokinase-type plasminogen activator	17.348	17.348	18.48	18.48	6	6
Q58DM9	Ribosomal protein L27a	17.3125	17.3125	27.93	27.93	3	3
Q0VCM0	Protein S100-A16	17.2979	17.2979	38.83	38.83	5	5
Q3MHW6	Monocarboxylate transporter 1	17.2547	17.2547	7.98	7.98	3	3
Q3SZN4	Cold inducible RNA binding protein	17.2415	17.2415	11.74	11.74	2	2
F1MQ65	Uncharacterized protein	17.1195	17.1195	4.33	4.33	5	5
E1BKH6	Uncharacterized protein	17.0364	17.0364	13.36	13.36	5	5
Q3SZ51	FAM125B protein (Fragment)	16.9937	16.9937	15.38	15.38	2	2
U3Q123	Erythrocyte membrane protein band 4.1-like 2 variant 1	16.9444	16.9444	9.26	9.26	5	5
Q2KJ54	Serine peptidase inhibitor, Kunitz type, 2	16.9294	16.9294	22.4	22.4	4	4
F6RJ91	Uncharacterized protein	16.8845	16.8845	33.01	33.01	1	1
A2VDK5	ELAV-like protein	16.8735	16.8735	16.12	16.12	1	1
Q17QL5	Cell cycle control protein 50A	16.8172	16.8172	6.93	6.93	2	2
A5D7S6	PEF1 protein	16.7287	16.7287	11.85	11.85	3	3
Q0VC39	Family with sequence similarity 3, member A	16.7206	16.7206	19.3	19.3	3	3
A5D9H5	Heterogeneous nuclear ribonucleoprotein D	16.7201	16.7201	10.46	10.46	1	1
P33097	Aspartate aminotransferase, cytoplasmic	16.6524	16.6524	17.43	17.43	5	5
Q5E954	DnaJ homolog subfamily A member 1	16.6038	16.6038	16.62	16.62	5	5
F1MVT1	Uncharacterized protein	16.5481	16.5481	8.18	8.18	5	5
Q3ZBY4	Fructose-bisphosphate aldolase	16.4828	16.4828	15.93	15.93	1	1
E1BFV0	Uncharacterized protein	16.3018	16.3018	4.79	4.79	3	3
G3X757	Transitional endoplasmic reticulum ATPase	16.2592	16.2592	7.07	7.07	5	5
Q7M2Y2	Tumor-specific transplantation antigen P198 homolog p23 (Fragment)	16.1678	16.1678	24.75	24.75	5	5
Q3ZCJ2	Alcohol dehydrogenase [NADP(+)]	16.1209	16.1209	18.15	18.15	4	4
P61356	60S ribosomal protein L27	16.1097	16.1097	36.03	36.03	4	4
A1A4R1	Histone H2A type 2-C	16.0432	16.0432	20.16	20.16	2	2
Q0ZCB4	Apolipoprotein E (Fragment)	15.9429	15.9429	19.41	19.41	4	4
Q862T7	Similar to ribosomal protein L17 (Fragment)	15.9298	15.9298	25	25	4	4
F1MF68	Uncharacterized protein	15.9173	15.9173	8.15	8.15	6	6
Q3SZI3	Chromosome 5 open reading frame 15 ortholog	15.7651	15.7651	12.88	12.88	3	3
F1MD13	Uncharacterized protein	15.5999	15.5999	7.86	7.86	3	3
Q17QI9	Transmembrane protein 55B	15.4364	15.4364	19.49	19.49	4	4
A7E3D5	Proteasome subunit alpha type (Fragment)	15.4167	15.4167	30.8	30.8	5	5
Q3T114	Ribonuclease UK114	15.3231	15.3231	32.85	32.85	3	3
Q3T133	Transmembrane emp24 domain-containing protein 9	15.3084	15.3084	15.74	15.74	2	2
E1BA60	Uncharacterized protein	15.0668	15.0668	14.22	14.22	3	3
P08169	Cation-independent mannose-6-phosphate receptor	14.9311	14.9311	3.6	3.6	7	7
Q862I1	60S ribosomal protein L24	14.9163	14.9163	25.48	25.48	4	4
Q3SZ52	Ubiquitin-conjugating enzyme E2 variant 1	14.7655	14.7655	17.69	17.69	1	1
Q2LGB5	Toll-interacting protein	14.6861	14.6861	19.05	19.05	4	4
Q5XWC9	MHC class II antigen	14.6268	14.6268	29.89	29.89	1	1
P45879	Voltage-dependent anion-selective channel protein 1	14.6136	14.6136	24.38	24.38	5	5
Q9BGI1	Peroxiredoxin-5, mitochondrial	14.5866	14.5866	25.57	25.57	4	4
A6QQP4	SCARB2 protein	14.5863	14.5863	8.37	8.37	3	3
P61420	V-type proton ATPase subunit d 1	14.5537	14.5537	19.09	19.09	4	4
A0JNE7	Uncharacterized protein	14.5074	14.5074	21.37	21.37	3	3
A6QR35	SCAMP2 protein	14.498	14.498	14.02	14.02	3	3
Q3T0N1	Multivesicular body subunit 12A	14.3945	14.3945	16.48	16.48	3	3
Q0VCZ7	Ladinin-1	14.2673	14.2673	12.2	12.2	4	4
Q3ZCI9	T-complex protein 1 subunit theta	14.2459	14.2459	4.56	4.56	2	2
E1BFI8	Uncharacterized protein	14.2267	14.2267	3.41	3.41	2	2
Q1RMW0	Phospholipid scramblase 3	14.2127	14.2127	20.13	20.13	4	4
F1N680	Uncharacterized protein	14.1775	14.1775	13.74	13.74	1	1
Q09YM4	ULBP15	14.1542	14.1542	14.64	14.64	2	2
Q3T0S7	Chromosome 14 open reading frame 166 ortholog	14.0296	14.0296	17.55	17.55	3	3
P79465	MHC class II DR beta-chain	13.9554	13.9554	13.91	13.91	2	2
O77834	Peroxiredoxin-6	13.9429	13.9429	30.36	30.36	5	5
Q3SYU8	Tumor protein D52-like 2	13.8965	13.8965	17.74	17.74	3	3
E1BGX4	Uncharacterized protein	13.8014	13.8014	12.25	12.25	4	4
A5D973	Alpha isoform of regulatory subunit A, protein phosphatase 2	13.7962	13.7962	11.54	11.54	5	5
E1BCK4	Uncharacterized protein	13.7498	13.7498	3.24	3.24	3	3
A6H7D7	BZW2 protein	13.7487	13.7487	9.79	9.79	2	2
A7E3S8	Heat shock 70kD protein binding protein	13.7436	13.7436	12.47	12.47	4	4
Q3MHW8	PALLD protein (Fragment)	13.676	13.676	11.51	11.51	3	3
A1L523	Copine II (Fragment)	13.6756	13.6756	4.49	4.49	1	1
Q3ZBW4	Proliferating cell nuclear antigen	13.6014	13.6014	22.99	22.99	4	4
Q1JPA2	Eukaryotic translation elongation factor 1 gamma (Fragment)	13.5571	13.5571	10.25	10.25	4	4
Q5E9A4	mRNA export factor	13.5385	13.5385	12.5	12.5	3	3
D4QGC1	Tyrosine-protein kinase	13.5322	13.5322	10.35	10.35	3	3
F1MLV3	Uncharacterized protein	13.4826	13.4826	18.69	18.69	4	4
F1MLD8	Protein MEMO1	13.4452	13.4452	10.83	10.83	3	3
Q3ZCL8	SH3 domain-binding glutamic acid-rich-like protein 3	13.3187	13.3187	31.18	31.18	3	3
Q3SWZ3	Syntaxin-4	13.281	13.281	18.52	18.52	4	4
A6QLG5	40S ribosomal protein S9	13.2113	13.2113	22.16	22.16	5	5
F1MDL3	Uncharacterized protein	13.1201	13.1201	7.89	7.89	2	2
Q3T0K2	T-complex protein 1 subunit gamma	13.095	13.095	7.52	7.52	4	4
A4FV10	TMED4 protein (Fragment)	13.0909	13.0909	15.35	15.35	2	2
G1K192	ADP-ribosylation factor-like protein 3	12.9763	12.9763	34.25	34.25	4	4
P37980	Inorganic pyrophosphatase	12.9529	12.9529	20.76	20.76	4	4
Q3T0D8	Ragulator complex protein LAMTOR1	12.9121	12.9121	14.91	14.91	2	2
Q58CU2	Band 4.1-like protein 5	12.8625	12.8625	14.14	14.14	6	6
G3MXJ5	Uncharacterized protein	12.8239	12.8239	5.16	5.16	3	3
E1BQ02	Uncharacterized protein	12.7259	12.7259	15.26	15.26	2	2
Q56JW2	Placenta-specific 8	12.6959	12.6959	24.77	24.77	3	3
A5D989	Elongation factor 1-delta	12.668	12.668	17.5	17.5	3	3
Q3ZBD7	Glucose-6-phosphate isomerase	12.5668	12.5668	5.21	5.21	2	2
Q2KI48	Pituitary tumor-transforming 1 interacting protein	12.5272	12.5272	12	12	2	2
Q3SZR8	Serine/arginine-rich splicing factor 3	12.517	12.517	18.29	18.29	2	2
Q3T035	Actin-related protein 2/3 complex subunit 3	12.469	12.469	17.42	17.42	3	3
G3N269	Fatty acid-binding protein, epidermal	12.3986	12.3986	20	20	2	2
Q2KIB2	Hypothetical LOC516719	12.3785	12.3785	22.58	22.58	5	5
Q08DW1	RAB9A, member RAS oncogene family	12.3283	12.3283	18.23	18.23	3	3
Q9XSK2	CD63 antigen	12.3005	12.3005	14.35	14.35	3	3
F1MM52	Cancer-related nucleoside-triphosphatase homolog	12.2675	12.2675	12.11	12.11	2	2
P26452	40S ribosomal protein SA	12.2659	12.2659	20	20	3	3
Q5EA55	Golgin subfamily A member 7	12.2344	12.2344	24.82	24.82	3	3
Q5EA79	Aldose 1-epimerase	12.2105	12.2105	14.91	14.91	4	4
Q2HJG5	Vacuolar protein sorting-associated protein 35	12.1823	12.1823	2.51	2.51	2	2
Q862Q3	Beta-2-microglobulin (Fragment)	12.146	12.146	60.22	60.22	4	4
A6QLP8	PLEK2 protein	12.1358	12.1358	14.45	14.45	3	3
A0A140T898	Ras-related protein Rab-13	12.0887	12.0887	14.78	14.78	1	1
A5D7K0	Biliverdin reductase A	12.08	12.08	15.2	15.2	4	4
Q3T0W9	60S ribosomal protein L19	12.0202	12.0202	21.94	21.94	4	4
Q6GVI3	MHC class II antigen (Fragment)	11.9987	11.9987	41	41	3	3
A0A0B4J191	Uncharacterized protein	11.9664	11.9664	16.16	16.16	3	3
A6QLB1	RAB27A protein	11.9382	11.9382	23.08	23.08	5	5
E1BKT3	Uncharacterized protein	11.8937	11.8937	1.3	1.3	2	2
Q05204	Lysosome-associated membrane glycoprotein 1	11.7965	11.7965	7.09	7.09	3	3
Q58DD3	DnaJ (Hsp40) homolog, subfamily B, member 2	11.7714	11.7714	14.03	14.03	3	3
E1BB71	Uncharacterized protein	11.753	11.753	19.87	19.87	3	3
Q58D08	Pyrroline-5-carboxylate reductase 3	11.6767	11.6767	12.66	12.66	3	3
Q09YM2	ULBP21	11.6081	11.6081	16.54	16.54	4	4
Q5U7H2	Ribosomal protein L15 (Fragment)	11.5615	11.5615	38.35	38.35	4	4
A6QR39	ABLIM1 protein (Fragment)	11.5353	11.5353	9.9	9.9	4	4
Q08DQ6	Uncharacterized protein	11.5153	11.5153	8.23	8.23	4	4
P61286	Polyadenylate-binding protein 1	11.5028	11.5028	5.19	5.19	3	3
Q3T003	60S ribosomal protein L18a	11.4518	11.4518	34.09	34.09	6	6
F1N318	Vacuolar protein sorting-associated protein VTA1 homolog	11.414	11.414	20.2	20.2	4	4
F1N789	Uncharacterized protein	11.401	11.401	3.17	3.17	3	3
O97764	Zeta-crystallin	11.3625	11.3625	18.79	18.79	4	4
Q862K6	Similar to ribosomal protein L21 (Fragment)	11.2256	11.2256	23.21	23.21	2	2
F1MCQ7	Receptor protein-tyrosine kinase	11.2111	11.2111	5.01	5.01	6	6
Q5E984	Translationally-controlled tumor protein	11.1221	11.1221	27.33	27.33	4	4
Q2KIT4	DnaJ homolog subfamily B member 4	11.122	11.122	13.95	13.95	3	3
A5D7A0	EF-hand domain-containing protein D2	11.0509	11.0509	11.57	11.57	3	3
F1MIH9	Putative phospholipase B-like 2	10.9875	10.9875	6.45	6.45	3	3
F1N226	Uncharacterized protein	10.9635	10.9635	7.65	7.65	4	4
Q5E992	Peptidyl-prolyl cis-trans isomerase-like 1	10.9147	10.9147	33.13	33.13	4	4
A2VDX0	TWF2 protein	10.9098	10.9098	12.89	12.89	2	2
F1MLZ1	Uncharacterized protein	10.8882	10.8882	7.72	7.72	2	2
P14769	N-acetyllactosaminide alpha-1,3-galactosyltransferase	10.7205	10.7205	8.15	8.15	3	3
C0LSL0	Heart fatty acid-binding protein	10.63	10.63	22.56	22.56	4	4
E1BCF8	Uncharacterized protein	10.5789	10.5789	5.57	5.57	4	4
Q0VD53	Vacuolar protein sorting-associated protein 26A	10.4768	10.4768	9.48	9.48	2	2
Q1JPA0	Aldehyde dehydrogenase family 3 member B1	10.4565	10.4565	7.91	7.91	3	3
Q863B3	Staphylococcal nuclease domain-containing protein 1	10.4198	10.4198	4.62	4.62	4	4
Q3T119	FCGRT protein	10.372	10.372	12.99	12.99	3	3
Q1RMN8	Immunoglobulin light chain, lambda gene cluster	10.3556	10.3556	20.09	20.09	4	4
P79132	Caveolin-1	10.3443	10.3443	17.42	17.42	2	2
Q56JZ1	60S ribosomal protein L13	10.3385	10.3385	23.7	23.7	6	6
A4IFT6	TMED7 protein	10.208	10.208	24	24	4	4
F1MUH4	Uncharacterized protein	10.1345	10.1345	12.91	12.91	3	3
Q08E20	S-formylglutathione hydrolase	10.1067	10.1067	9.93	9.93	2	2
A5D9E1	Tumor protein D52	10.0855	10.0855	13.04	13.04	2	2
Q3MI00	DnaJ homolog subfamily B member 1	10.0449	10.0449	8.53	8.53	2	2
Q0VD48	Vacuolar protein sorting-associated protein 4B	9.96994	9.96994	10.36	10.36	4	4
Q27971	Calpain-2 catalytic subunit	9.95983	9.95983	5.71	5.71	3	3
Q32LC3	Eukaryotic translation initiation factor 1A, X-linked	9.91728	9.91728	22.92	22.92	3	3
Q9BEH4	Ribosomal protein L9-like protein (Fragment)	9.9061	9.9061	37.93	37.93	2	2
A4FUX9	VPS45 protein	9.89798	9.89798	4.21	4.21	2	2
G3MX68	CD302 antigen	9.85836	9.85836	10.38	10.38	2	2
A6H709	HSPC321 protein	9.81714	9.81714	2.74	2.74	2	2
E1BCT6	Uncharacterized protein	9.804	9.804	2.61	2.61	2	2
E1BNE5	Uncharacterized protein	9.80109	9.80109	4.33	4.33	3	3
Q3T0I4	THO complex subunit 4	9.76635	9.76635	21.4	21.4	3	3
E1BF06	Tumor necrosis factor ligand 1B	9.71164	9.71164	10.55	10.55	2	2
Q0P5D0	Peptidyl-prolyl cis-trans isomerase H	9.69796	9.69796	12.99	12.99	2	2
Q6QRN6	NAD(P)H-hydrate epimerase	9.64878	9.64878	10.42	10.42	2	2
F1MZC0	Uncharacterized protein	9.6352	9.6352	16.92	16.92	3	3
F1MW13	Deoxyribonuclease	9.58191	9.58191	24.11	24.11	5	5
A4FUC6	SFRS9 protein	9.56493	9.56493	24.43	24.43	5	5
Q32PA1	CD59 molecule, complement regulatory protein	9.55341	9.55341	14.88	14.88	2	2
F1MMN6	Uncharacterized protein	9.52247	9.52247	2.22	2.22	3	3
E1BCX9	Uncharacterized protein	9.42581	9.42581	4.9	4.9	3	3
G5E5C8	Transaldolase	9.38243	9.38243	9.5	9.5	3	3
A6H7F3	Apoptosis facilitator Bcl-2-like protein 14	9.33223	9.33223	8.59	8.59	2	2
Q5E966	Eukaryotic translation initiation factor 3 subunit I	9.27338	9.27338	7.69	7.69	2	2
Q32KL2	Proteasome subunit beta type-5	9.24673	9.24673	9.89	9.89	2	2
Q148C9	Heme-binding protein 1	9.23989	9.23989	23.56	23.56	3	3
E1BNW0	Casein kinase I isoform gamma-1	9.22754	9.22754	8.92	8.92	4	4
E1BF59	Uncharacterized protein	9.17523	9.17523	0.41	0.41	2	2
Q148L0	Chromatin modifying protein 6	9.15555	9.15555	20.4	20.4	4	4
Q148J6	Actin-related protein 2/3 complex subunit 4	9.15432	9.15432	11.31	11.31	2	2
A1L555	Prosaposin	9.15362	9.15362	5.71	5.71	3	3
Q6EIP9	Prion protein (Fragment)	9.14246	9.14246	35.05	35.05	3	3
Q0IIK5	ATP-dependent RNA helicase DDX1	9.13012	9.13012	6.62	6.62	4	4
E1BGA0	Uncharacterized protein	9.11634	9.11634	2.02	2.02	2	2
F1MUC5	Uncharacterized protein	9.04814	9.04814	3.39	3.39	4	4
A6QQN6	SMPDL3B protein	9.00568	9.00568	8.55	8.55	3	3
F1MP48	T-complex protein 1 subunit zeta-2	8.97113	8.97113	7.91	7.91	1	1
F1MGX0	T-complex protein 1 subunit zeta	8.97113	8.97113	6.6	6.6	1	1
Q3SZ18	Hypoxanthine-guanine phosphoribosyltransferase	8.92894	8.92894	27.98	27.98	4	4
Q3MHY9	ACTR1A protein (Fragment)	8.88245	8.88245	10.38	10.38	2	2
F1MM04	Uncharacterized protein	8.85652	8.85652	18.56	18.56	4	4
Q3T132	Ragulator complex protein LAMTOR2	8.8488	8.8488	21.6	21.6	2	2
F1N342	Protein tweety homolog	8.76077	8.76077	6.95	6.95	4	4
F1N7C7	Uncharacterized protein	8.742	8.742	15.24	15.24	3	3
F1MM83	6-phosphogluconolactonase	8.7395	8.7395	10.47	10.47	2	2
Q76I82	40S ribosomal protein S15a	8.68745	8.68745	20	20	3	3
Q58D71	Putative uncharacterized protein FLJ36812	8.67125	8.67125	16.43	16.43	3	3
P68002	Voltage-dependent anion-selective channel protein 2	8.66544	8.66544	16.33	16.33	4	4
A6H720	NCK2 protein	8.61272	8.61272	10.11	10.11	3	3
Q2KJH0	Tropomodulin 3 (Ubiquitous)	8.54564	8.54564	5.6	5.6	2	2
P15246	Protein-L-isoaspartate(D-aspartate) O-methyltransferase	8.44816	8.44816	11.01	11.01	2	2
Q3T0F7	Myotrophin	8.39497	8.39497	25.42	25.42	2	2
Q2HJ54	Phosphatidylinositol transfer protein alpha isoform	8.39365	8.39365	18.89	18.89	2	2
P19534	Cadherin-2 (Fragment)	8.35083	8.35083	3.88	3.88	2	2
Q3T0F4	40S ribosomal protein S10	8.3143	8.3143	13.94	13.94	2	2
P52556	Flavin reductase (NADPH)	8.31311	8.31311	17.48	17.48	2	2
Q2HJH9	Programmed cell death protein 5	8.30345	8.30345	28.8	28.8	3	3
Q3T106	Serine/arginine-rich splicing factor 7	8.25288	8.25288	9.79	9.79	1	1
Q58HC3	Potassium voltage-gated channel, shaker-related subfamily, beta member 2, transcript variant 2	8.24733	8.24733	12.18	12.18	3	3
F1MC72	Ubiquitin-conjugating enzyme E2 L3	8.15668	8.15668	33.56	33.56	3	3
A2VDY2	Chromosome 1 open reading frame 210 ortholog	8.05949	8.05949	41.59	41.59	2	2
P14893	3 beta-hydroxysteroid dehydrogenase/Delta 5-->4-isomerase	8.04756	8.04756	13.4	13.4	4	4
O46415	Ferritin light chain	8.04149	8.04149	17.71	17.71	2	2
G3N0W8	Uncharacterized protein	8.00172	8.00172	6.25	6.25	2	2
A2VDK6	Wiskott-Aldrich syndrome protein family member 2	7.96593	7.96593	3.85	3.85	2	2
G8JKV5	60S ribosomal protein L14	7.86163	7.86163	15.49	15.49	3	3
F1MD77	Uncharacterized protein	7.85644	7.85644	2.8	2.8	3	3
A8PVV5	SYPL1 protein	7.83711	7.83711	17.82	17.82	2	2
F1ML49	Uncharacterized protein	7.77788	7.77788	3.72	3.72	3	3
Q5E951	Tubulin-folding cofactor B O	7.77758	7.77758	11.07	11.07	2	2
G3N0S9	Uncharacterized protein OS=Bos taurus GN=LOC515150 PE=4 SV=1 - [G3N0S9_BOVIN]	7.77163	7.77163	18.09	18.09	3	3
Q3MHF7	S-methyl-5'-thioadenosine phosphorylase OS=Bos taurus GN=MTAP PE=1 SV=1 - [MTAP_BOVIN]	7.76913	7.76913	15.9	15.9	3	3
G8JKV6	26S proteasome non-ATPase regulatory subunit 13	7.72652	7.72652	8.12	8.12	3	3
Q05B79	DEAH (Asp-Glu-Ala-His) box polypeptide 36	7.72139	7.72139	3.96	3.96	3	3
Q862Q9	Similar to ubiquitin-conjugating enzyme E2 variant 2 (Fragment)	7.68643	7.68643	15.49	15.49	1	1
Q2HJ35	Chromatin modifying protein 4C	7.67523	7.67523	12.29	12.29	2	2
Q3T0Y1	Ubiquitin thioesterase	7.67022	7.67022	11.81	11.81	3	3
Q3T057	60S ribosomal protein L23	7.66223	7.66223	25	25	2	2
Q95M40	Putative 42-9-9 protein (Fragment)	7.65356	7.65356	22.12	22.12	2	2
F1MWA6	Tetraspanin	7.60446	7.60446	20.14	20.14	5	5
Q2KHU0	Phosphoserine phosphatase	7.54722	7.54722	15.56	15.56	2	2
A9ZTK8	Serine/threonine-protein phosphatase (Fragment)	7.54368	7.54368	17.89	17.89	2	2
Q5E9T9	tRNA-splicing ligase RtcB homolog	7.53743	7.53743	6.53	6.53	3	3
E1BNM5	Uncharacterized protein	7.46639	7.46639	18.71	18.71	3	3
F1N2N5	Myristoylated alanine-rich C-kinase substrate	7.4657	7.4657	10.21	10.21	2	2
Q3SWZ6	Ribosome maturation protein SBDS	7.44264	7.44264	14	14	3	3
F1MEP6	Epithelial cell adhesion molecule	7.40376	7.40376	13.38	13.38	3	3
Q5E938	Eukaryotic translation initiation factor 1	7.28949	7.28949	30.09	30.09	2	2
Q9TS96	Thymus HYPOCHOLESTEROLEMIC factor (TPHF) (Superoxide dismutase) (SOD) (Fragments)	7.25086	7.25086	31.25	31.25	3	3
P02663	Alpha-S2-casein	7.03798	7.03798	8.56	8.56	2	2
E1BG08	Uncharacterized protein	7.03426	7.03426	11.11	11.11	3	3
Q02399	Cyclin-dependent-like kinase 5	7.01575	7.01575	5.48	5.48	1	1
P30931	Tissue factor	6.96673	6.96673	10.27	10.27	2	2
Q3T0E0	Copper transport protein ATOX1	6.95489	6.95489	38.24	38.24	2	2
Q3T0Q6	Cellular nucleic acid-binding protein	6.94828	6.94828	16.47	16.47	2	2
Q3T002	AASDHPPT protein (Fragment)	6.92467	6.92467	11.01	11.01	3	3
Q58DV1	Protein XRP2	6.90978	6.90978	8.71	8.71	3	3
Q6PP84	Occludin (Fragment)	6.88779	6.88779	5.35	5.35	2	2
A4IF78	Tumor necrosis factor alpha-induced protein 8	6.85859	6.85859	25.25	25.25	2	2
Q56JW4	Adenine phosphoribosyltransferase	6.85016	6.85016	11.67	11.67	2	2
Q32PD5	40S ribosomal protein S19	6.78952	6.78952	20	20	3	3
Q5E9E7	Glycosyltransferase 8 domain-containing protein 1 OS=Bos taurus GN=GLT8D1 PE=2 SV=1 - [GL8D1_BOVIN]	6.77946	6.77946	5.12	5.12	2	2
G3MXT8	Uncharacterized protein	6.76918	6.76918	5.92	5.92	4	4
F1MTZ0	Protein phosphatase inhibitor 2	6.70863	6.70863	12.56	12.56	2	2
Q27970	Calpain-1 catalytic subunit	6.7061	6.7061	5.03	5.03	3	3
F1MMK2	Glucose-6-phosphate 1-dehydrogenase	6.67001	6.67001	6.8	6.8	3	3
G3N2R0	Uncharacterized protein	6.66587	6.66587	6.27	6.27	2	2
P08166	Adenylate kinase 2, mitochondrial	6.66563	6.66563	9.54	9.54	2	2
Q56JX8	40S ribosomal protein S13	6.65253	6.65253	29.14	29.14	4	4
A6QLZ5	Protein FAM177A1	6.64276	6.64276	14.15	14.15	2	2
Q17QE5	Calcium and integrin-binding protein 1	6.5877	6.5877	14.14	14.14	2	2
Q0VCY7	Serine/arginine-rich splicing factor 1	6.57797	6.57797	13.71	13.71	3	3
F1MZK4	Uncharacterized protein	6.49594	6.49594	4.87	4.87	1	1
F1MWD3	Uncharacterized protein	6.4929	6.4929	8.5	8.5	4	4
E1BIK4	C-X-C motif chemokine	6.49082	6.49082	27.73	27.73	3	3
A6H767	Nucleosome assembly protein 1-like 1	6.48695	6.48695	6.91	6.91	2	2
A5D9H7	Ubiquitin carboxyl-terminal hydrolase 12	6.47418	6.47418	10.57	10.57	3	3
Q3T0U5	Chromatin modifying protein 2A	6.40301	6.40301	13.96	13.96	4	4
E1BIB4	Uncharacterized protein	6.32952	6.32952	3.91	3.91	2	2
Q3SZI2	Lamin A/C	6.31225	6.31225	7.87	7.87	4	4
F1ME11	Small nuclear ribonucleoprotein	6.28619	6.28619	25.27	25.27	2	2
A4FUC9	Rhophilin-2	6.25444	6.25444	4.52	4.52	2	2
Q9TS87	Transgelin	6.2225	6.2225	10.95	10.95	2	2
F1MG94	Uncharacterized protein	6.21242	6.21242	3.65	3.65	1	1
A5PKD9	Protein ABHD17C	6.20944	6.20944	7.29	7.29	2	2
F1N3P0	Uncharacterized protein	6.17161	6.17161	3.23	3.23	2	2
F1N7I6	Uncharacterized protein	6.1279	6.1279	8.96	8.96	2	2
Q58DN4	Protein phosphatase methylesterase 1	6.12049	6.12049	6.05	6.05	2	2
Q1RMT6	Drebrin 1	6.1066	6.1066	4.7	4.7	2	2
P02720	Phosphatidylcholine transfer protein	6.10124	6.10124	13.62	13.62	2	2
A0A140T846	DNA-(apurinic or apyrimidinic site) lyase	6.10045	6.10045	8.49	8.49	2	2
F1MUL0	Leukocyte surface antigen CD47	6.06871	6.06871	7.59	7.59	2	2
P11116	Galectin-1	6.02808	6.02808	30.37	30.37	3	3
F1MLH9	Uncharacterized protein	6.01238	6.01238	5.45	5.45	2	2
Q0P592	Fructosamine 3 kinase related protein	5.99114	5.99114	10.68	10.68	3	3
A7MBI6	GLOD4 protein	5.96019	5.96019	7.72	7.72	2	2
P68401	Platelet-activating factor acetylhydrolase IB subunit beta	5.94811	5.94811	12.23	12.23	2	2
A0A0M4FJ17	Kappa-casein (Fragment)	5.92413	5.92413	26.9	26.9	3	3
O02741	Ubiquitin-like protein ISG15	5.91405	5.91405	15.58	15.58	2	2
G3MYS9	Uncharacterized protein	5.89441	5.89441	18.13	18.13	2	2
A6H768	Galactokinase	5.86783	5.86783	13.78	13.78	4	4
F1MBU4	Uncharacterized protein	5.76968	5.76968	7.17	7.17	2	2
F1N0E5	T-complex protein 1 subunit delta	5.73014	5.73014	5.72	5.72	2	2
P12763	Alpha-2-HS-glycoprotein	5.72645	5.72645	7.8	7.8	2	2
E1BN47	Cytoplasmic FMR1-interacting protein 1	5.70103	5.70103	1.63	1.63	2	2
A2VDP5	Bis(5'-adenosyl)-triphosphatase ENPP4	5.69762	5.69762	5.52	5.52	2	2
E1BNH2	Cystathionine gamma-lyase	5.52972	5.52972	5.93	5.93	2	2
E1BMW2	Uncharacterized protein	5.5104	5.5104	2.17	2.17	2	2
A7MBJ5	Cullin-associated NEDD8-dissociated protein 1	5.49839	5.49839	1.87	1.87	2	2
F1MCK2	Uncharacterized protein	5.48227	5.48227	5.41	5.41	3	3
Q2YDE9	Testin	5.44143	5.44143	5.23	5.23	2	2
A3KN22	NEDD8-conjugating enzyme Ubc12	5.42512	5.42512	10.38	10.38	2	2
Q3T0M7	Ran-specific GTPase-activating protein	5.39177	5.39177	9.71	9.71	2	2
A7YY24	IGBP1 protein	5.33352	5.33352	7.4	7.4	2	2
A4FV50	MGC142792 protein	5.29535	5.29535	10.09	10.09	3	3
Q0IIK9	CLDND1 protein (Fragment)	5.2818	5.2818	12.85	12.85	3	3
Q10741	Disintegrin and metalloproteinase domain-containing protein 10	5.26847	5.26847	2.81	2.81	2	2
Q2TBG8	Ubiquitin carboxyl-terminal hydrolase isozyme L3	5.26107	5.26107	10.87	10.87	2	2
E1BKU2	Septin-2	5.2146	5.2146	7.48	7.48	2	2
E1BM12	Uncharacterized protein	5.20903	5.20903	6.95	6.95	2	2
G1K1L8	Leukocyte elastase inhibitor	5.1821	5.1821	9.8	9.8	2	2
A0A0A0MPA4	Uncharacterized protein	5.11725	5.11725	15.83	15.83	2	2
Q3ZBQ1	Ubiquitin domain-containing protein 1	5.07462	5.07462	8.81	8.81	2	2
Q17QB3	Acid ceramidase	5.0436	5.0436	4.56	4.56	2	2
G5E5C3	Proteasome subunit alpha type	5.01718	5.01718	9.39	9.39	2	2
Q3T0C6	Sodium/potassium-transporting ATPase subunit beta-3	5.00369	5.00369	5.02	5.02	2	2
Q2T9X3	SPRY domain-containing protein 7	4.97172	4.97172	9.18	9.18	2	2
Q3ZBH5	Proliferation-associated 2G4, 38kDa	4.96442	4.96442	11.93	11.93	4	4
F1MNS8	Uncharacterized protein	4.91592	4.91592	12.64	12.64	2	2
Q3T0Q9	GLI pathogenesis-related 1	4.87772	4.87772	12.13	12.13	3	3
Q5E9K0	Proteasome subunit beta type-2	4.87218	4.87218	14.93	14.93	3	3
A6QLA2	PI4K2B protein	4.82435	4.82435	3.49	3.49	1	1
A2VE19	PLEKHF1 protein	4.81924	4.81924	7.89	7.89	1	1
Q3T0Z7	Dihydropteridine reductase	4.78696	4.78696	13.22	13.22	2	2
Q3T0X5	Proteasome subunit alpha type-1	4.74329	4.74329	9.51	9.51	2	2
Q3T0Y5	Proteasome subunit alpha type-2	4.70953	4.70953	12.82	12.82	2	2
P68102	Eukaryotic translation initiation factor 2 subunit 1	4.70453	4.70453	6.67	6.67	2	2
F1MXJ5	IST1 homolog	4.70413	4.70413	7.97	7.97	3	3
Q3T0L7	60S ribosomal protein L28	4.68335	4.68335	21.9	21.9	3	3
Q0V8K1	Matrix metalloproteinase 14 preproprotein (Fragment)	4.66191	4.66191	3.36	3.36	2	2
F2Z4E7	Uncharacterized protein	4.64588	4.64588	5.64	5.64	2	2
P00735	Prothrombin	4.56652	4.56652	4	4	2	2
Q1JPC4	Serine/threonine kinase 25 (Fragment)	4.56355	4.56355	7.81	7.81	2	2
F1N6U4	Uncharacterized protein	4.55527	4.55527	5.67	5.67	2	2
Q30316	DR beta-chain antigen binding domain (Fragment)	4.54071	4.54071	27.06	27.06	2	2
Q0VD16	MAP2K1 protein	4.48442	4.48442	9.16	9.16	3	3
Q3T168	Calcyclin-binding protein	4.46461	4.46461	13.04	13.04	2	2
A4FUD0	MTHFD1 protein	4.45925	4.45925	2.14	2.14	2	2
E1BGJ0	Uncharacterized protein	4.4547	4.4547	0.48	0.48	2	2
E1BPA0	Receptor-type tyrosine-protein phosphatase	4.44372	4.44372	3.11	3.11	2	2
Q32S38	Glutamate-cysteine ligase catalytic subunit	4.39369	4.39369	3.64	3.64	2	2
Q3MHL4	Adenosylhomocysteinase	4.38624	4.38624	4.86	4.86	2	2
Q3T0I5	Mitochondrial fission 1 protein	4.36974	4.36974	15.79	15.79	2	2
F1MU79	Peptidyl-prolyl cis-trans isomerase FKBP4	4.36918	4.36918	4.79	4.79	2	2
E1BCT1	Uncharacterized protein	4.27714	4.27714	3.6	3.6	2	2
P04973	Clathrin light chain A	4.2718	4.2718	7	7	2	2
F1ME65	Uncharacterized protein	4.26599	4.26599	6.96	6.96	2	2
E1B7W2	Uncharacterized protein	4.16826	4.16826	5.96	5.96	2	2
Q2KJE7	Proteasome (Prosome, macropain) activator subunit 1 (PA28 alpha)	4.15639	4.15639	13.25	13.25	3	3
A6QQM1	CCNY protein	4.1459	4.1459	11.15	11.15	3	3
P41500	Acylphosphatase-1	4.10167	4.10167	16.83	16.83	2	2
Q2T9S4	Glycerol-3-phosphate phosphatase	4.08677	4.08677	7.48	7.48	2	2
E1BHM9	Uncharacterized protein	4.05808	4.05808	14.55	14.55	2	2
E1BAK6	Uncharacterized protein	4.00492	4.00492	7.83	7.83	2	2
F1MV64	Tyrosine-protein kinase receptor	3.99786	3.99786	1.88	1.88	1	1
A4IFN8	PLEKHF2 protein	3.95628	3.95628	7.23	7.23	1	1
Q3T171	60S ribosomal protein L36	3.94047	3.94047	18.1	18.1	2	2
Q5E994	Charged multivesicular body protein 1b	3.92801	3.92801	8.54	8.54	2	2
F1MFF1	Gamma-aminobutyric acid receptor-associated protein-like 2	3.86784	3.86784	12.82	12.82	2	2
Q3ZBH8	40S ribosomal protein S20	3.82846	3.82846	15.13	15.13	2	2
F1N396	Uncharacterized protein	3.82275	3.82275	7.96	7.96	2	2
Q2NKU3	Protein BUD31 homolog	3.74431	3.74431	13.19	13.19	2	2
A6QQ20	TGOLN2 protein (Fragment)	3.6972	3.6972	12.26	12.26	3	3
Q3SZJ9	Phosphomannomutase 2	3.66861	3.66861	7.32	7.32	2	2
Q3ZBE8	CKLF-like MARVEL transmembrane domain containing 6	3.6219	3.6219	13.74	13.74	1	1
G5E5I4	Zinc finger protein-like 1	3.4921	3.4921	8.65	8.65	3	3
E1BAB5	Uncharacterized protein	3.31431	3.31431	3.31	3.31	2	2
Q0VD01	U3 small nucleolar ribonucleoprotein protein IMP4	3.16472	3.16472	9.62	9.62	2	2
P60984	Glia maturation factor beta	3.08076	3.08076	23.94	23.94	2	2
Q2KJ44	Serine/threonine-protein phosphatase 2A activator	3.07939	3.07939	5.56	5.56	2	2
F2Z4I5	ADP-ribosylation factor-like protein 8B	2.9209	2.9209	19.89	19.89	2	2
G3X6P5	Vacuolar protein sorting-associated protein 29	2.67264	2.67264	12.43	12.43	2	2
Q2TA49	Vasodilator-stimulated phosphoprotein	2.53335	2.53335	6.53	6.53	2	2
M0QVZ4	Lysyl oxidase homolog 2	2.50634	2.50634	3.36	3.36	2	2
Q56JX3	60S ribosomal protein L31	2.41159	2.41159	13.6	13.6	2	2
G5E5T1	Uncharacterized protein	2.37862	2.37862	3.48	3.48	2	2
E1BMG1	Uncharacterized protein	2.36497	2.36497	8.8	8.8	2	2
A6QL75	PTP4A2 protein	2.36206	2.36206	13.17	13.17	2	2
O02675	Dihydropyrimidinase-related protein 2	2.29962	2.29962	4.02	4.02	2	2
P54149	Mitochondrial peptide methionine sulfoxide reductase	2.28588	2.28588	11.16	11.16	2	2
A5PK65	D-dopachrome decarboxylase	2.22362	2.22362	18.64	18.64	2	2
Q0VCN1	NmrA-like family domain-containing protein 1	2.22305	2.22305	9.03	9.03	3	3
Q17QL8	Lysophospholipase II	2.11906	2.11906	6.93	6.93	2	2
Q862N4	Similar to ribosomal protein L26 (Fragment)	2.06812	2.06812	16.28	16.28	2	2
F1N2D3	Uncharacterized protein	2.06358	2.06358	1.46	1.46	2	2
E1BPI7	Uncharacterized protein	2.04758	2.04758	1.4	1.4	2	2
Q25BC4	Fibrillarin (Fragment)	1.99521	1.99521	8.74	8.74	2	2
F1MUF6	Uncharacterized protein	1.98521	1.98521	6.67	6.67	2	2
F1MYH8	26S proteasome non-ATPase regulatory subunit 8	1.96599	1.96599	5.23	5.23	2	2
P21282	V-type proton ATPase subunit C 1	1.94119	1.94119	6.02	6.02	3	3
Q862K7	Similar to cytoplasmic dynein light chain 1 (Fragment)	1.87037	1.87037	28.21	28.21	2	2
Q3T0W4	Protein phosphatase 1 regulatory subunit 7	1.8699	1.8699	5.28	5.28	2	2
F1N3M0	Desmocollin-1	1.74947	1.74947	2.15	2.15	2	2
Q5E9Q4	Adaptin ear-binding coat-associated protein 2	1.67726	1.67726	15.04	15.04	3	3

## Sheet: Table S3
		Table S3: Comparison of cell proteins in HSV-1 and BoHV-1
Side-by-side comparison of cellular proteins found in HSV-1 and BoHV-1 virions, showing mass spectrometry scores for human and bovine homologues
Human Accession	Bovine Accession	Name	HSV-1 Protein score		BoHV-1 Protein score
P13645	A6QNZ7	Keratin, type I cytoskeletal 10	780.669	780.669	155.272	155.272
P13647	M0QVZ6	Keratin, type II cytoskeletal 5	377.809	377.809	244.258	244.258
P02533	F1MC11	Keratin, type I cytoskeletal 14	298.849	298.849	310.312	310.312
P07355	P04272	Annexin A2	221.449	221.449	647.325	647.325
P51149	P50397	Ras-related protein Rab-7a	181.426	181.426	205.685	205.685
P11142	P19120	Heat shock cognate 71 kDa protein	181.004	181.004	604.63	604.63
P04083	F1N650	Annexin A1	170.777	170.777	365.454	365.454
Q02413	G3N269	Desmoglein-1	153.294	153.294	35.1489	35.1489
P62140	P61585	Serine/threonine-protein phosphatase PP1-beta catalytic subunit	134.364	134.364	240.175	240.175
P07737	P02584	Profilin-1	126.172	126.172	291.022	291.022
P62820	P62261	Ras-related protein Rab-1A	122.429	122.429	150.071	150.071
P61106	A3KN22	Ras-related protein Rab-14	106.278	106.278	162.606	162.606
P06733	F1MB08	Alpha-enolase	101.679	101.679	97.9385	97.9385
P62258	F1MW57	14-3-3 protein epsilon	100.284	100.284	158.876	158.876
Q15836	F1MTV5	Vesicle-associated membrane protein 3	98.2836	98.2836	141.645	141.645
P04075	A6QLL8	Fructose-bisphosphate aldolase A	96.1973	96.1973	77.4441	77.4441
P61019	A4FV54	Ras-related protein Rab-2A	90.1082	90.1082	101.409	101.409
P37802	G3X745	Transgelin-2	85.2407	85.2407	233.497	233.497
P63104	Q5E9E6	14-3-3 protein zeta/delta	84.9308	84.9308	181.681	181.681
P54920	Q3T0C6	Alpha-soluble NSF attachment protein	79.4028	79.4028	262.279	262.279
P22626	P15246	Heterogeneous nuclear ribonucleoproteins A2/B1	71.2838	71.2838	217.492	217.492
P14618	A5D984	Pyruvate kinase PKM	67.3136	67.3136	144.707	144.707
P61026	Q148J4	Ras-related protein Rab-10	65.5138	65.5138	76.8614	76.8614
P09211	P28801	Glutathione S-transferase P	64.764	64.764	33.1404	33.1404
P35052	F1MX83	Glypican-1	64.2036	64.2036	223.363	223.363
P13639	Q3SYU2	Elongation factor 2	63.8539	63.8539	91.302	91.302
Q8N1N4	A0JND2	Keratin, type II cytoskeletal 78	63.8503	63.8503	19.1562	19.1562
P27348	Q3T169	14-3-3 protein theta	56.3185	56.3185	105.597	105.597
Q15365	P37980	Poly(rC)-binding protein 1	51.2532	51.2532	51.745	51.745
Q13190	F1MIW8	Syntaxin-5	50.0173	50.0173	33.165	33.165
P61006	P60902	Ras-related protein Rab-8A	46.8256	46.8256	54.2647	54.2647
P61586	Q3ZBG1	Transforming protein RhoA	45.4418	45.4418	129.146	129.146
Q92520	A6QNX5	Protein FAM3C	45.0532	45.0532	50.5158	50.5158
Q15056	Q08DB5	Eukaryotic translation initiation factor 4H	44.8173	44.8173	69.0125	69.0125
Q01469	Q1RMI2	Fatty acid-binding protein, epidermal	43.7371	43.7371	12.3986	12.3986
P50395	P67827	Rab GDP dissociation inhibitor beta	42.5242	42.5242	169.104	169.104
P67870	P63103	Casein kinase II subunit beta	40.2601	40.2601	58.8241	58.8241
P00338	P19858	L-lactate dehydrogenase A chain	38.6329	38.6329	93.4649	93.4649
P07437	Q2KJD0	Tubulin beta chain	37.4682	37.4682	202.63	202.63
P00558	Q3T0P6	Phosphoglycerate kinase 1	37.2797	37.2797	118.648	118.648
P10599	G8JKZ8	Thioredoxin	37.1468	37.1468	39.2602	39.2602
P31949	E1BKS1	Protein S100-A11	32.9925	32.9925	31.8315	31.8315
P20645	P11456	Cation-dependent mannose-6-phosphate receptor	29.0857	29.0857	22.51	22.51
P31431	P61284	Syndecan-4	28.4262	28.4262	55.0346	55.0346
O43752	A2VE18	Syntaxin-6	27.377	27.377	119.493	119.493
P00918	F1N0H3	Carbonic anhydrase 2	26.7328	26.7328	19.0612	19.0612
P52597	F1MJQ1	Heterogeneous nuclear ribonucleoprotein F	25.6695	25.6695	64.0077	64.0077
P07195	Q5E9B1	L-lactate dehydrogenase B chain	25.4653	25.4653	54.3356	54.3356
P30050	P52556	60S ribosomal protein L12	25.3726	25.3726	71.8968	71.8968
P16422	F1MEP6	Epithelial cell adhesion molecule	23.6093	23.6093	7.40376	7.40376
P84095	P02081	Rho-related GTP-binding protein RhoG	22.6924	22.6924	109.136	109.136
Q9Y617	Q5E959	Phosphoserine aminotransferase	21.4864	21.4864	27.9931	27.9931
P68871	P67868	Hemoglobin subunit beta	20.7226	20.7226	89.4286	89.4286
Q9BV40	A5PKI3	Vesicle-associated membrane protein 8	19.3399	19.3399	28.2266	28.2266
Q6KB66	G3X752	Keratin, type II cytoskeletal 80	19.1596	19.1596	44.6165	44.6165
P23396	Q2HJ60	40S ribosomal protein S3	18.1876	18.1876	31.3969	31.3969
O75131	A5PJY9	Copine-3	17.2038	17.2038	26.3252	26.3252
Q9H444	Q3T0Y8	Charged multivesicular body protein 4b	17.1695	17.1695	23.015	23.015
P12004	Q3ZBW4	Proliferating cell nuclear antigen	16.4286	16.4286	13.6014	13.6014
Q15181	A7MBG9	Inorganic pyrophosphatase	14.7611	14.7611	12.9529	12.9529
P54709	A5D7K0	Sodium/potassium-transporting ATPase subunit beta-3	14.4653	14.4653	5.00369	5.00369
P30041	Q3SZI4	Peroxiredoxin-6	13.8897	13.8897	13.9429	13.9429
P08754	Q3ZCA7	Guanine nucleotide-binding protein G(k) subunit alpha	13.4492	13.4492	149.823	149.823
O75379	Q32L97	Vesicle-associated membrane protein 4	13.1181	13.1181	27.9388	27.9388
P40925	Q5E9F5	Malate dehydrogenase, cytoplasmic	12.8457	12.8457	23.8732	23.8732
P48729	Q5E997	Casein kinase I isoform alpha	12.0573	12.0573	84.965	84.965
Q15717	Q5E9A3	ELAV-like protein 1	10.6826	10.6826	44.8686	44.8686
P04899	A7MBH9	Guanine nucleotide-binding protein G(i) subunit alpha-2	9.92807	9.92807	255.804	255.804
P53004	Q5E9J1	Biliverdin reductase A	8.67533	8.67533	12.08	12.08
P30043	O77834	Flavin reductase (NADPH)	8.53071	8.53071	8.31311	8.31311
P47755	Q3T145	F-actin-capping protein subunit alpha-2	8.4236	8.4236	32.4331	32.4331
P60903	A5D7S0	Protein S100-A10	8.17339	8.17339	20.6674	20.6674
Q9Y3F4	Q08E32	Serine-threonine kinase receptor-associated protein	7.50613	7.50613	40.4	40.4
P00491	P55859	Purine nucleoside phosphorylase	6.99524	6.99524	37.9522	37.9522
P14550	Q3ZCJ2	Alcohol dehydrogenase [NADP(+)]	6.91548	6.91548	16.1209	16.1209
Q15758	Q3ZCE2	Neutral amino acid transporter B(0)	6.16712	6.16712	20.8522	20.8522
O15144	Q3MHR7	Actin-related protein 2/3 complex subunit 2	4.98388	4.98388	23.5165	23.5165
P62906	A1L528	60S ribosomal protein L10a	4.22356	4.22356	42.0254	42.0254
P61081	A6QLS9	NEDD8-conjugating enzyme Ubc12	3.83475	3.83475	5.42512	5.42512
